# Supplementary material for: Abiotic drivers of activity in a large, free-ranging, freshwater teleost, Murray cod (Maccullochella peelii)
Source: PLoS One. 2018 Jun 8;13(6):e0198972. doi: 10.1371/journal.pone.0198972 (PMC5993306; doi:10.1371/journal.pone.0198972)
Supplement: S1 File — (XLSX) [file pone.0198972.s001.xlsx]

## Sheet: Raw_acceleration
Date	Transmitter	Acceleration
2016-01-01 10:00:00	A69-9004-1827	0.394052
2016-01-01 10:00:00	A69-9004-1829	0.461992
2016-01-01 10:01:00	A69-9004-1837	0.06794
2016-01-01 10:01:00	A69-9004-1820	0.06794
2016-01-01 10:01:00	A69-9004-1826	0.108704
2016-01-01 10:01:00	A69-9004-1836	0.040764
2016-01-01 10:03:00	A69-9004-1837	0.081528
2016-01-01 10:04:00	A69-9004-1836	0.054352
2016-01-01 10:04:00	A69-9004-1820	0.06794
2016-01-01 10:05:00	A69-9004-1826	1.08704
2016-01-01 10:06:00	A69-9004-1836	0.06794
2016-01-01 10:06:00	A69-9004-1837	0.054352
2016-01-01 10:07:00	A69-9004-1829	0.095116
2016-01-01 10:07:00	A69-9004-1820	0.122292
2016-01-01 10:08:00	A69-9004-1826	0.27176
2016-01-01 10:09:00	A69-9004-1829	0.081528
2016-01-01 10:09:00	A69-9004-1837	0.054352
2016-01-01 10:10:00	A69-9004-1826	0.122292
2016-01-01 10:10:00	A69-9004-1820	0.366876
2016-01-01 10:11:00	A69-9004-1836	0.081528
2016-01-01 10:11:00	A69-9004-1829	0.081528
2016-01-01 10:12:00	A69-9004-1837	0.054352
2016-01-01 10:12:00	A69-9004-1826	0.054352
2016-01-01 10:13:00	A69-9004-1820	0.557108
2016-01-01 10:16:00	A69-9004-1820	0.06794
2016-01-01 10:16:00	A69-9004-1836	0.054352
2016-01-01 10:16:00	A69-9004-1837	0.054352
2016-01-01 10:18:00	A69-9004-1836	0.054352
2016-01-01 10:18:00	A69-9004-1827	0.285348
2016-01-01 10:18:00	A69-9004-1820	0.054352
2016-01-01 10:19:00	A69-9004-1829	0.06794
2016-01-01 10:19:00	A69-9004-1826	0.20382
2016-01-01 10:19:00	A69-9004-1837	0.054352
2016-01-01 10:20:00	A69-9004-1836	0.081528
2016-01-01 10:21:00	A69-9004-1820	0.040764
2016-01-01 10:21:00	A69-9004-1837	0.054352
2016-01-01 10:22:00	A69-9004-1826	0.06794
2016-01-01 10:23:00	A69-9004-1836	0.095116
2016-01-01 10:23:00	A69-9004-1820	0.502756
2016-01-01 10:24:00	A69-9004-1837	0.20382
2016-01-01 10:24:00	A69-9004-1829	0.040764
2016-01-01 10:25:00	A69-9004-1826	0.081528
2016-01-01 10:26:00	A69-9004-1836	0.040764
2016-01-01 10:26:00	A69-9004-1820	0.760928
2016-01-01 10:26:00	A69-9004-1837	1.37239
2016-01-01 10:27:00	A69-9004-1826	0.108704
2016-01-01 10:29:00	A69-9004-1820	0.217408
2016-01-01 10:29:00	A69-9004-1829	0.095116
2016-01-01 10:31:00	A69-9004-1837	0.054352
2016-01-01 10:31:00	A69-9004-1820	0.095116
2016-01-01 10:32:00	A69-9004-1836	0.054352
2016-01-01 10:33:00	A69-9004-1837	0.06794
2016-01-01 10:34:00	A69-9004-1826	0.081528
2016-01-01 10:35:00	A69-9004-1836	0.706576
2016-01-01 10:35:00	A69-9004-1829	0.244584
2016-01-01 10:36:00	A69-9004-1837	0.054352
2016-01-01 10:36:00	A69-9004-1820	0.448404
2016-01-01 10:39:00	A69-9004-1820	0.584284
2016-01-01 10:40:00	A69-9004-1836	0.149468
2016-01-01 10:40:00	A69-9004-1826	0.054352
2016-01-01 10:40:00	A69-9004-1837	0.108704
2016-01-01 10:42:00	A69-9004-1820	0.040764
2016-01-01 10:43:00	A69-9004-1836	0.108704
2016-01-01 10:43:00	A69-9004-1837	0.054352
2016-01-01 10:43:00	A69-9004-1826	0.06794
2016-01-01 10:43:00	A69-9004-1829	0.20382
2016-01-01 10:45:00	A69-9004-1820	0.298936
2016-01-01 10:45:00	A69-9004-1836	0.081528
2016-01-01 10:45:00	A69-9004-1837	0.06794
2016-01-01 10:46:00	A69-9004-1826	0.06794
2016-01-01 10:46:00	A69-9004-1829	0.06794
2016-01-01 10:48:00	A69-9004-1837	0.312524
2016-01-01 10:48:00	A69-9004-1820	0.081528
2016-01-01 10:48:00	A69-9004-1829	0.095116
2016-01-01 10:50:00	A69-9004-1837	0.054352
2016-01-01 10:50:00	A69-9004-1836	0.461992
2016-01-01 10:51:00	A69-9004-1820	0.61146
2016-01-01 10:51:00	A69-9004-1829	0.06794
2016-01-01 10:53:00	A69-9004-1837	0.095116
2016-01-01 10:53:00	A69-9004-1820	0.06794
2016-01-01 10:53:00	A69-9004-1836	0.095116
2016-01-01 10:54:00	A69-9004-1829	0.054352
2016-01-01 10:56:00	A69-9004-1837	0.190232
2016-01-01 10:56:00	A69-9004-1836	0.108704
2016-01-01 10:56:00	A69-9004-1820	0.040764
2016-01-01 10:57:00	A69-9004-1826	0.06794
2016-01-01 10:58:00	A69-9004-1836	0.06794
2016-01-01 10:59:00	A69-9004-1837	0.054352
2016-01-01 10:59:00	A69-9004-1820	0.054352
2016-01-01 11:00:00	A69-9004-1836	0.054352
2016-01-01 11:02:00	A69-9004-1829	0.054352
2016-01-01 11:02:00	A69-9004-1837	0.040764
2016-01-01 11:02:00	A69-9004-1820	0.040764
2016-01-01 11:03:00	A69-9004-1826	0.095116
2016-01-01 11:05:00	A69-9004-1820	0.054352
2016-01-01 11:05:00	A69-9004-1837	0.054352
2016-01-01 11:06:00	A69-9004-1836	0.054352
2016-01-01 11:06:00	A69-9004-1826	0.108704
2016-01-01 11:07:00	A69-9004-1820	0.54352
2016-01-01 11:07:00	A69-9004-1829	0.081528
2016-01-01 11:07:00	A69-9004-1837	0.108704
2016-01-01 11:09:00	A69-9004-1820	0.054352
2016-01-01 11:09:00	A69-9004-1826	0.081528
2016-01-01 11:10:00	A69-9004-1837	0.081528
2016-01-01 11:10:00	A69-9004-1829	0.081528
2016-01-01 11:11:00	A69-9004-1820	0.054352
2016-01-01 11:12:00	A69-9004-1826	0.054352
2016-01-01 11:12:00	A69-9004-1837	0.054352
2016-01-01 11:13:00	A69-9004-1820	0.040764
2016-01-01 11:13:00	A69-9004-1829	0.054352
2016-01-01 11:15:00	A69-9004-1837	0.081528
2016-01-01 11:16:00	A69-9004-1820	0.013588
2016-01-01 11:16:00	A69-9004-1826	0.081528
2016-01-01 11:16:00	A69-9004-1829	0.149468
2016-01-01 11:17:00	A69-9004-1837	0.366876
2016-01-01 11:18:00	A69-9004-1820	0.040764
2016-01-01 11:19:00	A69-9004-1826	0.06794
2016-01-01 11:20:00	A69-9004-1836	0.434816
2016-01-01 11:20:00	A69-9004-1837	3.46494
2016-01-01 11:21:00	A69-9004-1820	0.040764
2016-01-01 11:22:00	A69-9004-1826	0.108704
2016-01-01 11:23:00	A69-9004-1829	0.20382
2016-01-01 11:23:00	A69-9004-1820	0.054352
2016-01-01 11:23:00	A69-9004-1837	0.13588
2016-01-01 11:25:00	A69-9004-1836	2.97577
2016-01-01 11:25:00	A69-9004-1826	0.095116
2016-01-01 11:25:00	A69-9004-1820	0.489168
2016-01-01 11:26:00	A69-9004-1837	0.054352
2016-01-01 11:27:00	A69-9004-1836	0.448404
2016-01-01 11:27:00	A69-9004-1826	0.054352
2016-01-01 11:28:00	A69-9004-1820	0.040764
2016-01-01 11:29:00	A69-9004-1836	0.081528
2016-01-01 11:29:00	A69-9004-1837	0.054352
2016-01-01 11:30:00	A69-9004-1820	0.054352
2016-01-01 11:30:00	A69-9004-1826	0.108704
2016-01-01 11:31:00	A69-9004-1827	0.06794
2016-01-01 11:31:00	A69-9004-1829	0.06794
2016-01-01 11:32:00	A69-9004-1837	0.054352
2016-01-01 11:34:00	A69-9004-1836	0.06794
2016-01-01 11:34:00	A69-9004-1837	0.054352
2016-01-01 11:36:00	A69-9004-1820	0.095116
2016-01-01 11:36:00	A69-9004-1826	0.06794
2016-01-01 11:37:00	A69-9004-1836	0.054352
2016-01-01 11:37:00	A69-9004-1829	0.326112
2016-01-01 11:37:00	A69-9004-1837	0.163056
2016-01-01 11:38:00	A69-9004-1820	0.40764
2016-01-01 11:39:00	A69-9004-1837	0.081528
2016-01-01 11:39:00	A69-9004-1836	0.081528
2016-01-01 11:40:00	A69-9004-1829	0.312524
2016-01-01 11:40:00	A69-9004-1820	0.054352
2016-01-01 11:41:00	A69-9004-1826	0.149468
2016-01-01 11:41:00	A69-9004-1837	0.081528
2016-01-01 11:42:00	A69-9004-1829	0.108704
2016-01-01 11:44:00	A69-9004-1837	0.081528
2016-01-01 11:44:00	A69-9004-1836	0.176644
2016-01-01 11:45:00	A69-9004-1829	0.095116
2016-01-01 11:45:00	A69-9004-1820	0.054352
2016-01-01 11:46:00	A69-9004-1837	0.040764
2016-01-01 11:47:00	A69-9004-1836	0.06794
2016-01-01 11:47:00	A69-9004-1829	0.421228
2016-01-01 11:48:00	A69-9004-1820	0.910396
2016-01-01 11:49:00	A69-9004-1837	0.054352
2016-01-01 11:49:00	A69-9004-1836	0.06794
2016-01-01 11:49:00	A69-9004-1826	0.054352
2016-01-01 11:50:00	A69-9004-1829	0.040764
2016-01-01 11:50:00	A69-9004-1820	0.081528
2016-01-01 11:52:00	A69-9004-1826	0.06794
2016-01-01 11:52:00	A69-9004-1829	0.366876
2016-01-01 11:53:00	A69-9004-1820	0.054352
2016-01-01 11:53:00	A69-9004-1836	0.13588
2016-01-01 11:53:00	A69-9004-1837	0.122292
2016-01-01 11:55:00	A69-9004-1829	0.244584
2016-01-01 11:55:00	A69-9004-1836	0.06794
2016-01-01 11:56:00	A69-9004-1820	0.054352
2016-01-01 11:56:00	A69-9004-1837	0.06794
2016-01-01 11:58:00	A69-9004-1836	0.081528
2016-01-01 11:58:00	A69-9004-1829	0.163056
2016-01-01 11:59:00	A69-9004-1820	0.733752
2016-01-01 11:59:00	A69-9004-1837	0.081528
2016-01-01 12:01:00	A69-9004-1836	0.081528
2016-01-01 12:01:00	A69-9004-1820	0.06794
2016-01-01 12:02:00	A69-9004-1837	0.095116
2016-01-01 12:03:00	A69-9004-1829	0.054352
2016-01-01 12:03:00	A69-9004-1836	0.081528
2016-01-01 12:04:00	A69-9004-1820	0.516344
2016-01-01 12:05:00	A69-9004-1837	0.054352
2016-01-01 12:06:00	A69-9004-1836	0.217408
2016-01-01 12:06:00	A69-9004-1829	0.054352
2016-01-01 12:06:00	A69-9004-1820	0.20382
2016-01-01 12:06:00	A69-9004-1826	0.06794
2016-01-01 12:07:00	A69-9004-1837	0.06794
2016-01-01 12:08:00	A69-9004-1836	0.06794
2016-01-01 12:09:00	A69-9004-1820	0.163056
2016-01-01 12:09:00	A69-9004-1826	0.244584
2016-01-01 12:10:00	A69-9004-1837	0.054352
2016-01-01 12:11:00	A69-9004-1836	0.054352
2016-01-01 12:12:00	A69-9004-1820	0.054352
2016-01-01 12:12:00	A69-9004-1837	0.040764
2016-01-01 12:13:00	A69-9004-1836	0.054352
2016-01-01 12:14:00	A69-9004-1837	0.054352
2016-01-01 12:15:00	A69-9004-1826	0.054352
2016-01-01 12:15:00	A69-9004-1820	0.040764
2016-01-01 12:15:00	A69-9004-1836	0.06794
2016-01-01 12:17:00	A69-9004-1837	0.040764
2016-01-01 12:17:00	A69-9004-1829	0.027176
2016-01-01 12:17:00	A69-9004-1826	0.06794
2016-01-01 12:18:00	A69-9004-1820	1.84797
2016-01-01 12:18:00	A69-9004-1836	0.06794
2016-01-01 12:19:00	A69-9004-1837	0.06794
2016-01-01 12:20:00	A69-9004-1826	0.06794
2016-01-01 12:20:00	A69-9004-1829	0.040764
2016-01-01 12:21:00	A69-9004-1836	0.163056
2016-01-01 12:21:00	A69-9004-1820	3.46494
2016-01-01 12:21:00	A69-9004-1837	0.06794
2016-01-01 12:23:00	A69-9004-1826	0.081528
2016-01-01 12:23:00	A69-9004-1829	0.040764
2016-01-01 12:24:00	A69-9004-1836	0.163056
2016-01-01 12:24:00	A69-9004-1837	0.054352
2016-01-01 12:26:00	A69-9004-1826	0.122292
2016-01-01 12:26:00	A69-9004-1829	0.054352
2016-01-01 12:26:00	A69-9004-1836	0.40764
2016-01-01 12:26:00	A69-9004-1820	0.054352
2016-01-01 12:27:00	A69-9004-1837	0.054352
2016-01-01 12:28:00	A69-9004-1826	0.122292
2016-01-01 12:28:00	A69-9004-1829	0.081528
2016-01-01 12:29:00	A69-9004-1820	0.20382
2016-01-01 12:29:00	A69-9004-1836	0.054352
2016-01-01 12:30:00	A69-9004-1837	0.054352
2016-01-01 12:31:00	A69-9004-1826	0.217408
2016-01-01 12:31:00	A69-9004-1836	0.027176
2016-01-01 12:32:00	A69-9004-1820	1.37239
2016-01-01 12:33:00	A69-9004-1837	0.054352
2016-01-01 12:33:00	A69-9004-1826	0.095116
2016-01-01 12:33:00	A69-9004-1836	0.040764
2016-01-01 12:34:00	A69-9004-1827	0.122292
2016-01-01 12:35:00	A69-9004-1820	1.11422
2016-01-01 12:36:00	A69-9004-1826	0.095116
2016-01-01 12:36:00	A69-9004-1836	0.054352
2016-01-01 12:36:00	A69-9004-1837	0.054352
2016-01-01 12:36:00	A69-9004-1829	0.054352
2016-01-01 12:37:00	A69-9004-1820	3.04371
2016-01-01 12:38:00	A69-9004-1826	0.190232
2016-01-01 12:38:00	A69-9004-1836	0.054352
2016-01-01 12:39:00	A69-9004-1837	0.054352
2016-01-01 12:39:00	A69-9004-1820	0.108704
2016-01-01 12:41:00	A69-9004-1836	0.054352
2016-01-01 12:41:00	A69-9004-1829	0.230996
2016-01-01 12:42:00	A69-9004-1820	0.149468
2016-01-01 12:42:00	A69-9004-1826	0.081528
2016-01-01 12:42:00	A69-9004-1837	0.108704
2016-01-01 12:44:00	A69-9004-1820	0.054352
2016-01-01 12:44:00	A69-9004-1826	0.163056
2016-01-01 12:44:00	A69-9004-1829	0.326112
2016-01-01 12:44:00	A69-9004-1836	0.040764
2016-01-01 12:45:00	A69-9004-1837	0.040764
2016-01-01 12:46:00	A69-9004-1820	0.149468
2016-01-01 12:46:00	A69-9004-1826	1.45392
2016-01-01 12:47:00	A69-9004-1836	0.040764
2016-01-01 12:48:00	A69-9004-1837	0.06794
2016-01-01 12:48:00	A69-9004-1820	0.06794
2016-01-01 12:49:00	A69-9004-1829	0.597872
2016-01-01 12:50:00	A69-9004-1836	0.054352
2016-01-01 12:51:00	A69-9004-1837	0.054352
2016-01-01 12:51:00	A69-9004-1820	0.06794
2016-01-01 12:51:00	A69-9004-1826	0.027176
2016-01-01 12:51:00	A69-9004-1829	0.095116
2016-01-01 12:53:00	A69-9004-1837	0.040764
2016-01-01 12:54:00	A69-9004-1820	0.040764
2016-01-01 12:54:00	A69-9004-1827	0.108704
2016-01-01 12:56:00	A69-9004-1836	0.06794
2016-01-01 12:56:00	A69-9004-1829	0.06794
2016-01-01 12:56:00	A69-9004-1826	0.054352
2016-01-01 12:56:00	A69-9004-1837	0.054352
2016-01-01 12:57:00	A69-9004-1820	0.040764
2016-01-01 12:58:00	A69-9004-1836	0.054352
2016-01-01 12:59:00	A69-9004-1829	0.054352
2016-01-01 12:59:00	A69-9004-1837	0.054352
2016-01-01 12:59:00	A69-9004-1820	0.040764
2016-01-01 13:01:00	A69-9004-1836	0.13588
2016-01-01 13:01:00	A69-9004-1837	0.06794
2016-01-01 13:01:00	A69-9004-1826	0.06794
2016-01-01 13:04:00	A69-9004-1820	0.108704
2016-01-01 13:04:00	A69-9004-1837	0.040764
2016-01-01 13:06:00	A69-9004-1829	0.06794
2016-01-01 13:07:00	A69-9004-1836	0.054352
2016-01-01 13:07:00	A69-9004-1820	0.054352
2016-01-01 13:08:00	A69-9004-1837	0.06794
2016-01-01 13:08:00	A69-9004-1826	0.081528
2016-01-01 13:09:00	A69-9004-1836	0.06794
2016-01-01 13:09:00	A69-9004-1820	0.054352
2016-01-01 13:11:00	A69-9004-1837	0.163056
2016-01-01 13:11:00	A69-9004-1829	0.06794
2016-01-01 13:11:00	A69-9004-1836	0.054352
2016-01-01 13:12:00	A69-9004-1820	0.040764
2016-01-01 13:13:00	A69-9004-1829	0.856044
2016-01-01 13:13:00	A69-9004-1836	0.081528
2016-01-01 13:14:00	A69-9004-1837	0.054352
2016-01-01 13:15:00	A69-9004-1820	0.054352
2016-01-01 13:16:00	A69-9004-1836	0.054352
2016-01-01 13:16:00	A69-9004-1837	0.06794
2016-01-01 13:18:00	A69-9004-1820	0.040764
2016-01-01 13:18:00	A69-9004-1836	0.06794
2016-01-01 13:19:00	A69-9004-1829	0.095116
2016-01-01 13:19:00	A69-9004-1837	2.06538
2016-01-01 13:20:00	A69-9004-1826	2.1469
2016-01-01 13:20:00	A69-9004-1836	0.054352
2016-01-01 13:21:00	A69-9004-1820	0.06794
2016-01-01 13:21:00	A69-9004-1837	0.054352
2016-01-01 13:22:00	A69-9004-1829	0.054352
2016-01-01 13:23:00	A69-9004-1836	0.149468
2016-01-01 13:24:00	A69-9004-1837	0.040764
2016-01-01 13:24:00	A69-9004-1820	0.217408
2016-01-01 13:25:00	A69-9004-1836	0.06794
2016-01-01 13:26:00	A69-9004-1837	0.570696
2016-01-01 13:27:00	A69-9004-1820	0.054352
2016-01-01 13:27:00	A69-9004-1829	0.06794
2016-01-01 13:28:00	A69-9004-1826	0.054352
2016-01-01 13:28:00	A69-9004-1836	0.163056
2016-01-01 13:29:00	A69-9004-1837	0.054352
2016-01-01 13:29:00	A69-9004-1820	0.054352
2016-01-01 13:30:00	A69-9004-1829	0.040764
2016-01-01 13:30:00	A69-9004-1827	0.149468
2016-01-01 13:30:00	A69-9004-1836	0.06794
2016-01-01 13:32:00	A69-9004-1837	0.06794
2016-01-01 13:32:00	A69-9004-1820	0.06794
2016-01-01 13:33:00	A69-9004-1827	0.176644
2016-01-01 13:33:00	A69-9004-1836	0.054352
2016-01-01 13:34:00	A69-9004-1837	0.108704
2016-01-01 13:35:00	A69-9004-1826	0.706576
2016-01-01 13:35:00	A69-9004-1820	0.054352
2016-01-01 13:35:00	A69-9004-1836	0.06794
2016-01-01 13:37:00	A69-9004-1837	0.054352
2016-01-01 13:37:00	A69-9004-1836	0.06794
2016-01-01 13:37:00	A69-9004-1826	0.937572
2016-01-01 13:38:00	A69-9004-1827	0.149468
2016-01-01 13:38:00	A69-9004-1820	0.054352
2016-01-01 13:39:00	A69-9004-1837	0.054352
2016-01-01 13:39:00	A69-9004-1836	0.06794
2016-01-01 13:40:00	A69-9004-1826	0.081528
2016-01-01 13:41:00	A69-9004-1827	0.081528
2016-01-01 13:41:00	A69-9004-1829	0.081528
2016-01-01 13:42:00	A69-9004-1836	0.06794
2016-01-01 13:42:00	A69-9004-1837	0.054352
2016-01-01 13:43:00	A69-9004-1826	0.081528
2016-01-01 13:43:00	A69-9004-1820	0.054352
2016-01-01 13:44:00	A69-9004-1829	0.040764
2016-01-01 13:46:00	A69-9004-1820	0.081528
2016-01-01 13:46:00	A69-9004-1837	0.054352
2016-01-01 13:46:00	A69-9004-1827	0.054352
2016-01-01 13:47:00	A69-9004-1836	0.06794
2016-01-01 13:47:00	A69-9004-1829	0.081528
2016-01-01 13:48:00	A69-9004-1826	0.040764
2016-01-01 13:49:00	A69-9004-1820	0.054352
2016-01-01 13:50:00	A69-9004-1829	0.040764
2016-01-01 13:51:00	A69-9004-1837	0.054352
2016-01-01 13:51:00	A69-9004-1836	0.06794
2016-01-01 13:52:00	A69-9004-1820	0.054352
2016-01-01 13:52:00	A69-9004-1826	0.081528
2016-01-01 13:53:00	A69-9004-1829	0.081528
2016-01-01 13:53:00	A69-9004-1837	0.054352
2016-01-01 13:54:00	A69-9004-1836	0.054352
2016-01-01 13:55:00	A69-9004-1826	0.06794
2016-01-01 13:55:00	A69-9004-1820	0.054352
2016-01-01 13:55:00	A69-9004-1829	0.040764
2016-01-01 13:56:00	A69-9004-1837	0.081528
2016-01-01 13:57:00	A69-9004-1836	0.054352
2016-01-01 13:57:00	A69-9004-1820	0.380464
2016-01-01 13:58:00	A69-9004-1837	0.054352
2016-01-01 14:00:00	A69-9004-1836	0.06794
2016-01-01 14:00:00	A69-9004-1826	0.054352
2016-01-01 14:00:00	A69-9004-1820	0.312524
2016-01-01 14:01:00	A69-9004-1829	0.081528
2016-01-01 14:01:00	A69-9004-1837	0.040764
2016-01-01 14:02:00	A69-9004-1826	0.06794
2016-01-01 14:03:00	A69-9004-1836	0.054352
2016-01-01 14:03:00	A69-9004-1820	0.054352
2016-01-01 14:04:00	A69-9004-1829	0.081528
2016-01-01 14:04:00	A69-9004-1837	0.054352
2016-01-01 14:05:00	A69-9004-1820	0.06794
2016-01-01 14:05:00	A69-9004-1836	0.108704
2016-01-01 14:07:00	A69-9004-1837	0.040764
2016-01-01 14:07:00	A69-9004-1827	0.312524
2016-01-01 14:07:00	A69-9004-1820	0.081528
2016-01-01 14:08:00	A69-9004-1826	0.06794
2016-01-01 14:08:00	A69-9004-1836	0.040764
2016-01-01 14:09:00	A69-9004-1829	0.122292
2016-01-01 14:10:00	A69-9004-1820	0.040764
2016-01-01 14:10:00	A69-9004-1837	0.06794
2016-01-01 14:10:00	A69-9004-1826	0.054352
2016-01-01 14:10:00	A69-9004-1836	0.489168
2016-01-01 14:12:00	A69-9004-1829	0.054352
2016-01-01 14:12:00	A69-9004-1827	0.081528
2016-01-01 14:12:00	A69-9004-1837	0.06794
2016-01-01 14:12:00	A69-9004-1826	0.081528
2016-01-01 14:13:00	A69-9004-1836	0.054352
2016-01-01 14:15:00	A69-9004-1820	0.040764
2016-01-01 14:15:00	A69-9004-1837	0.054352
2016-01-01 14:15:00	A69-9004-1826	0.081528
2016-01-01 14:15:00	A69-9004-1836	0.054352
2016-01-01 14:17:00	A69-9004-1837	0.054352
2016-01-01 14:17:00	A69-9004-1820	0.027176
2016-01-01 14:18:00	A69-9004-1836	0.108704
2016-01-01 14:19:00	A69-9004-1827	0.06794
2016-01-01 14:19:00	A69-9004-1837	3.46494
2016-01-01 14:20:00	A69-9004-1836	0.081528
2016-01-01 14:20:00	A69-9004-1820	0.353288
2016-01-01 14:22:00	A69-9004-1836	0.054352
2016-01-01 14:22:00	A69-9004-1826	0.122292
2016-01-01 14:22:00	A69-9004-1829	0.06794
2016-01-01 14:23:00	A69-9004-1820	0.448404
2016-01-01 14:24:00	A69-9004-1836	0.054352
2016-01-01 14:25:00	A69-9004-1837	0.054352
2016-01-01 14:25:00	A69-9004-1829	0.095116
2016-01-01 14:25:00	A69-9004-1820	0.054352
2016-01-01 14:27:00	A69-9004-1836	3.46494
2016-01-01 14:28:00	A69-9004-1837	0.054352
2016-01-01 14:28:00	A69-9004-1826	0.06794
2016-01-01 14:28:00	A69-9004-1820	0.448404
2016-01-01 14:30:00	A69-9004-1836	0.054352
2016-01-01 14:30:00	A69-9004-1837	0.054352
2016-01-01 14:31:00	A69-9004-1829	0.081528
2016-01-01 14:31:00	A69-9004-1820	0.149468
2016-01-01 14:31:00	A69-9004-1826	0.06794
2016-01-01 14:33:00	A69-9004-1820	0.054352
2016-01-01 14:34:00	A69-9004-1826	0.06794
2016-01-01 14:35:00	A69-9004-1837	0.040764
2016-01-01 14:35:00	A69-9004-1836	0.108704
2016-01-01 14:35:00	A69-9004-1820	0.040764
2016-01-01 14:36:00	A69-9004-1829	0.095116
2016-01-01 14:37:00	A69-9004-1826	0.054352
2016-01-01 14:38:00	A69-9004-1820	0.054352
2016-01-01 14:39:00	A69-9004-1829	0.570696
2016-01-01 14:39:00	A69-9004-1836	0.081528
2016-01-01 14:40:00	A69-9004-1837	0.081528
2016-01-01 14:41:00	A69-9004-1820	0.040764
2016-01-01 14:41:00	A69-9004-1836	0.040764
2016-01-01 14:42:00	A69-9004-1829	0.054352
2016-01-01 14:43:00	A69-9004-1837	0.394052
2016-01-01 14:43:00	A69-9004-1826	0.081528
2016-01-01 14:44:00	A69-9004-1820	0.61146
2016-01-01 14:44:00	A69-9004-1829	0.122292
2016-01-01 14:45:00	A69-9004-1837	0.040764
2016-01-01 14:46:00	A69-9004-1820	0.027176
2016-01-01 14:46:00	A69-9004-1829	0.095116
2016-01-01 14:48:00	A69-9004-1837	0.054352
2016-01-01 14:48:00	A69-9004-1826	0.108704
2016-01-01 14:49:00	A69-9004-1820	0.74734
2016-01-01 14:49:00	A69-9004-1829	0.095116
2016-01-01 14:50:00	A69-9004-1837	0.054352
2016-01-01 14:51:00	A69-9004-1826	0.054352
2016-01-01 14:51:00	A69-9004-1820	0.733752
2016-01-01 14:51:00	A69-9004-1829	0.081528
2016-01-01 14:52:00	A69-9004-1836	0.054352
2016-01-01 14:52:00	A69-9004-1837	0.06794
2016-01-01 14:53:00	A69-9004-1826	0.258172
2016-01-01 14:54:00	A69-9004-1820	0.040764
2016-01-01 14:54:00	A69-9004-1829	0.122292
2016-01-01 14:55:00	A69-9004-1836	0.054352
2016-01-01 14:55:00	A69-9004-1837	0.13588
2016-01-01 14:56:00	A69-9004-1820	0.217408
2016-01-01 14:57:00	A69-9004-1829	0.040764
2016-01-01 14:57:00	A69-9004-1826	0.06794
2016-01-01 14:57:00	A69-9004-1836	0.054352
2016-01-01 14:58:00	A69-9004-1837	0.557108
2016-01-01 15:00:00	A69-9004-1836	0.054352
2016-01-01 15:00:00	A69-9004-1837	0.27176
2016-01-01 15:02:00	A69-9004-1829	0.312524
2016-01-01 15:02:00	A69-9004-1836	0.06794
2016-01-01 15:03:00	A69-9004-1826	0.108704
2016-01-01 15:03:00	A69-9004-1820	0.040764
2016-01-01 15:03:00	A69-9004-1837	0.06794
2016-01-01 15:04:00	A69-9004-1829	0.081528
2016-01-01 15:04:00	A69-9004-1836	0.06794
2016-01-01 15:05:00	A69-9004-1826	0.081528
2016-01-01 15:05:00	A69-9004-1837	0.108704
2016-01-01 15:06:00	A69-9004-1829	0.054352
2016-01-01 15:07:00	A69-9004-1836	0.054352
2016-01-01 15:08:00	A69-9004-1826	0.108704
2016-01-01 15:08:00	A69-9004-1837	0.054352
2016-01-01 15:08:00	A69-9004-1820	0.027176
2016-01-01 15:09:00	A69-9004-1829	0.081528
2016-01-01 15:09:00	A69-9004-1836	0.06794
2016-01-01 15:10:00	A69-9004-1837	0.163056
2016-01-01 15:10:00	A69-9004-1826	1.14139
2016-01-01 15:11:00	A69-9004-1820	0.054352
2016-01-01 15:11:00	A69-9004-1829	0.081528
2016-01-01 15:12:00	A69-9004-1836	0.06794
2016-01-01 15:13:00	A69-9004-1837	0.054352
2016-01-01 15:13:00	A69-9004-1820	0.054352
2016-01-01 15:14:00	A69-9004-1829	0.054352
2016-01-01 15:15:00	A69-9004-1836	0.054352
2016-01-01 15:15:00	A69-9004-1826	0.108704
2016-01-01 15:15:00	A69-9004-1820	0.122292
2016-01-01 15:15:00	A69-9004-1837	0.040764
2016-01-01 15:17:00	A69-9004-1829	0.081528
2016-01-01 15:17:00	A69-9004-1836	0.625048
2016-01-01 15:18:00	A69-9004-1820	0.910396
2016-01-01 15:18:00	A69-9004-1837	0.040764
2016-01-01 15:19:00	A69-9004-1829	0.081528
2016-01-01 15:20:00	A69-9004-1836	0.06794
2016-01-01 15:20:00	A69-9004-1820	0.692988
2016-01-01 15:21:00	A69-9004-1826	0.095116
2016-01-01 15:21:00	A69-9004-1837	0.054352
2016-01-01 15:22:00	A69-9004-1820	0.054352
2016-01-01 15:23:00	A69-9004-1836	0.081528
2016-01-01 15:24:00	A69-9004-1837	0.054352
2016-01-01 15:24:00	A69-9004-1826	0.122292
2016-01-01 15:25:00	A69-9004-1820	0.040764
2016-01-01 15:25:00	A69-9004-1829	0.06794
2016-01-01 15:25:00	A69-9004-1836	1.67132
2016-01-01 15:27:00	A69-9004-1826	0.06794
2016-01-01 15:27:00	A69-9004-1837	0.06794
2016-01-01 15:27:00	A69-9004-1820	0.040764
2016-01-01 15:27:00	A69-9004-1829	0.06794
2016-01-01 15:27:00	A69-9004-1836	0.760928
2016-01-01 15:30:00	A69-9004-1837	0.040764
2016-01-01 15:30:00	A69-9004-1820	0.788104
2016-01-01 15:30:00	A69-9004-1836	0.489168
2016-01-01 15:31:00	A69-9004-1826	0.108704
2016-01-01 15:32:00	A69-9004-1820	0.040764
2016-01-01 15:32:00	A69-9004-1837	0.06794
2016-01-01 15:33:00	A69-9004-1836	1.1278
2016-01-01 15:33:00	A69-9004-1829	0.095116
2016-01-01 15:34:00	A69-9004-1820	0.706576
2016-01-01 15:35:00	A69-9004-1837	0.054352
2016-01-01 15:36:00	A69-9004-1836	0.910396
2016-01-01 15:36:00	A69-9004-1820	0.638636
2016-01-01 15:39:00	A69-9004-1820	0.040764
2016-01-01 15:39:00	A69-9004-1836	0.095116
2016-01-01 15:40:00	A69-9004-1826	0.054352
2016-01-01 15:40:00	A69-9004-1837	0.27176
2016-01-01 15:40:00	A69-9004-1829	0.06794
2016-01-01 15:41:00	A69-9004-1836	0.176644
2016-01-01 15:41:00	A69-9004-1820	0.557108
2016-01-01 15:42:00	A69-9004-1837	0.054352
2016-01-01 15:42:00	A69-9004-1826	0.054352
2016-01-01 15:43:00	A69-9004-1820	0.326112
2016-01-01 15:44:00	A69-9004-1836	0.06794
2016-01-01 15:45:00	A69-9004-1837	0.054352
2016-01-01 15:46:00	A69-9004-1820	0.06794
2016-01-01 15:47:00	A69-9004-1836	0.06794
2016-01-01 15:47:00	A69-9004-1837	0.06794
2016-01-01 15:48:00	A69-9004-1829	0.06794
2016-01-01 15:48:00	A69-9004-1820	0.081528
2016-01-01 15:50:00	A69-9004-1837	0.027176
2016-01-01 15:50:00	A69-9004-1836	0.06794
2016-01-01 15:51:00	A69-9004-1829	0.095116
2016-01-01 15:51:00	A69-9004-1820	0.258172
2016-01-01 15:53:00	A69-9004-1837	0.054352
2016-01-01 15:53:00	A69-9004-1820	0.054352
2016-01-01 15:53:00	A69-9004-1836	0.06794
2016-01-01 15:55:00	A69-9004-1837	0.040764
2016-01-01 15:56:00	A69-9004-1820	0.06794
2016-01-01 15:56:00	A69-9004-1836	1.22292
2016-01-01 15:58:00	A69-9004-1837	0.054352
2016-01-01 15:58:00	A69-9004-1820	0.040764
2016-01-01 15:59:00	A69-9004-1836	0.054352
2016-01-01 15:59:00	A69-9004-1826	0.054352
2016-01-01 16:00:00	A69-9004-1837	0.054352
2016-01-01 16:01:00	A69-9004-1820	0.244584
2016-01-01 16:02:00	A69-9004-1829	0.06794
2016-01-01 16:03:00	A69-9004-1837	0.122292
2016-01-01 16:05:00	A69-9004-1836	0.054352
2016-01-01 16:05:00	A69-9004-1826	0.108704
2016-01-01 16:06:00	A69-9004-1829	0.06794
2016-01-01 16:06:00	A69-9004-1820	0.054352
2016-01-01 16:06:00	A69-9004-1837	0.054352
2016-01-01 16:06:00	A69-9004-1827	3.46494
2016-01-01 16:08:00	A69-9004-1826	0.06794
2016-01-01 16:08:00	A69-9004-1837	0.054352
2016-01-01 16:09:00	A69-9004-1829	0.06794
2016-01-01 16:09:00	A69-9004-1820	0.040764
2016-01-01 16:10:00	A69-9004-1836	0.502756
2016-01-01 16:11:00	A69-9004-1837	0.054352
2016-01-01 16:12:00	A69-9004-1820	0.285348
2016-01-01 16:12:00	A69-9004-1836	0.06794
2016-01-01 16:13:00	A69-9004-1837	0.122292
2016-01-01 16:14:00	A69-9004-1820	0.027176
2016-01-01 16:15:00	A69-9004-1836	0.040764
2016-01-01 16:16:00	A69-9004-1837	0.06794
2016-01-01 16:17:00	A69-9004-1820	0.054352
2016-01-01 16:17:00	A69-9004-1829	3.46494
2016-01-01 16:19:00	A69-9004-1829	0.081528
2016-01-01 16:19:00	A69-9004-1837	0.054352
2016-01-01 16:19:00	A69-9004-1820	0.06794
2016-01-01 16:20:00	A69-9004-1836	0.095116
2016-01-01 16:20:00	A69-9004-1826	0.054352
2016-01-01 16:22:00	A69-9004-1837	0.054352
2016-01-01 16:22:00	A69-9004-1826	0.054352
2016-01-01 16:22:00	A69-9004-1820	0.081528
2016-01-01 16:22:00	A69-9004-1836	0.06794
2016-01-01 16:23:00	A69-9004-1829	0.081528
2016-01-01 16:24:00	A69-9004-1837	0.054352
2016-01-01 16:24:00	A69-9004-1826	0.081528
2016-01-01 16:25:00	A69-9004-1820	0.06794
2016-01-01 16:25:00	A69-9004-1836	0.06794
2016-01-01 16:25:00	A69-9004-1829	0.298936
2016-01-01 16:27:00	A69-9004-1837	0.298936
2016-01-01 16:28:00	A69-9004-1829	0.06794
2016-01-01 16:28:00	A69-9004-1820	0.040764
2016-01-01 16:28:00	A69-9004-1836	0.081528
2016-01-01 16:29:00	A69-9004-1826	0.040764
2016-01-01 16:30:00	A69-9004-1837	0.095116
2016-01-01 16:30:00	A69-9004-1829	0.122292
2016-01-01 16:30:00	A69-9004-1820	0.176644
2016-01-01 16:31:00	A69-9004-1836	0.040764
2016-01-01 16:33:00	A69-9004-1837	0.095116
2016-01-01 16:33:00	A69-9004-1820	0.054352
2016-01-01 16:34:00	A69-9004-1826	0.054352
2016-01-01 16:34:00	A69-9004-1836	0.326112
2016-01-01 16:35:00	A69-9004-1837	0.040764
2016-01-01 16:36:00	A69-9004-1820	0.230996
2016-01-01 16:37:00	A69-9004-1826	0.06794
2016-01-01 16:37:00	A69-9004-1836	0.06794
2016-01-01 16:38:00	A69-9004-1837	0.040764
2016-01-01 16:38:00	A69-9004-1829	0.122292
2016-01-01 16:39:00	A69-9004-1820	3.46494
2016-01-01 16:40:00	A69-9004-1836	0.638636
2016-01-01 16:40:00	A69-9004-1837	0.06794
2016-01-01 16:42:00	A69-9004-1820	0.326112
2016-01-01 16:42:00	A69-9004-1826	0.88322
2016-01-01 16:42:00	A69-9004-1837	0.040764
2016-01-01 16:43:00	A69-9004-1836	0.380464
2016-01-01 16:43:00	A69-9004-1829	0.054352
2016-01-01 16:44:00	A69-9004-1820	0.06794
2016-01-01 16:45:00	A69-9004-1837	2.18767
2016-01-01 16:45:00	A69-9004-1826	0.054352
2016-01-01 16:46:00	A69-9004-1836	0.692988
2016-01-01 16:47:00	A69-9004-1820	0.054352
2016-01-01 16:47:00	A69-9004-1837	0.937572
2016-01-01 16:47:00	A69-9004-1826	0.706576
2016-01-01 16:48:00	A69-9004-1836	0.353288
2016-01-01 16:49:00	A69-9004-1820	0.054352
2016-01-01 16:50:00	A69-9004-1837	0.842456
2016-01-01 16:51:00	A69-9004-1829	0.06794
2016-01-01 16:51:00	A69-9004-1836	0.88322
2016-01-01 16:52:00	A69-9004-1820	0.040764
2016-01-01 16:52:00	A69-9004-1826	0.081528
2016-01-01 16:53:00	A69-9004-1837	0.638636
2016-01-01 16:53:00	A69-9004-1829	0.054352
2016-01-01 16:53:00	A69-9004-1836	1.0191
2016-01-01 16:55:00	A69-9004-1820	0.869632
2016-01-01 16:55:00	A69-9004-1826	0.054352
2016-01-01 16:55:00	A69-9004-1837	0.230996
2016-01-01 16:55:00	A69-9004-1829	0.081528
2016-01-01 16:55:00	A69-9004-1836	0.27176
2016-01-01 16:57:00	A69-9004-1820	0.584284
2016-01-01 16:57:00	A69-9004-1826	0.13588
2016-01-01 16:58:00	A69-9004-1829	0.06794
2016-01-01 17:00:00	A69-9004-1826	0.081528
2016-01-01 17:00:00	A69-9004-1820	0.584284
2016-01-01 17:01:00	A69-9004-1837	1.31804
2016-01-01 17:03:00	A69-9004-1836	0.081528
2016-01-01 17:03:00	A69-9004-1820	0.40764
2016-01-01 17:04:00	A69-9004-1837	1.90232
2016-01-01 17:06:00	A69-9004-1836	0.081528
2016-01-01 17:06:00	A69-9004-1826	0.122292
2016-01-01 17:06:00	A69-9004-1837	0.054352
2016-01-01 17:06:00	A69-9004-1820	0.774516
2016-01-01 17:09:00	A69-9004-1826	0.06794
2016-01-01 17:09:00	A69-9004-1820	0.06794
2016-01-01 17:11:00	A69-9004-1829	0.095116
2016-01-01 17:11:00	A69-9004-1826	0.06794
2016-01-01 17:11:00	A69-9004-1837	0.06794
2016-01-01 17:12:00	A69-9004-1836	0.20382
2016-01-01 17:12:00	A69-9004-1820	0.081528
2016-01-01 17:13:00	A69-9004-1829	0.040764
2016-01-01 17:14:00	A69-9004-1837	0.054352
2016-01-01 17:14:00	A69-9004-1820	0.108704
2016-01-01 17:14:00	A69-9004-1826	0.06794
2016-01-01 17:15:00	A69-9004-1836	2.85348
2016-01-01 17:15:00	A69-9004-1829	0.040764
2016-01-01 17:16:00	A69-9004-1837	0.06794
2016-01-01 17:16:00	A69-9004-1820	0.190232
2016-01-01 17:17:00	A69-9004-1826	0.06794
2016-01-01 17:18:00	A69-9004-1836	0.557108
2016-01-01 17:18:00	A69-9004-1829	1.22292
2016-01-01 17:19:00	A69-9004-1837	0.06794
2016-01-01 17:19:00	A69-9004-1820	0.13588
2016-01-01 17:20:00	A69-9004-1826	0.081528
2016-01-01 17:20:00	A69-9004-1829	0.081528
2016-01-01 17:21:00	A69-9004-1836	0.06794
2016-01-01 17:21:00	A69-9004-1820	0.054352
2016-01-01 17:21:00	A69-9004-1837	0.353288
2016-01-01 17:23:00	A69-9004-1820	0.06794
2016-01-01 17:23:00	A69-9004-1836	0.054352
2016-01-01 17:24:00	A69-9004-1837	0.149468
2016-01-01 17:25:00	A69-9004-1826	0.06794
2016-01-01 17:25:00	A69-9004-1829	0.040764
2016-01-01 17:26:00	A69-9004-1820	0.27176
2016-01-01 17:26:00	A69-9004-1836	0.06794
2016-01-01 17:27:00	A69-9004-1837	0.040764
2016-01-01 17:27:00	A69-9004-1826	0.081528
2016-01-01 17:28:00	A69-9004-1820	0.366876
2016-01-01 17:29:00	A69-9004-1836	0.06794
2016-01-01 17:29:00	A69-9004-1837	0.06794
2016-01-01 17:30:00	A69-9004-1826	0.054352
2016-01-01 17:31:00	A69-9004-1820	0.095116
2016-01-01 17:31:00	A69-9004-1836	0.054352
2016-01-01 17:32:00	A69-9004-1826	0.06794
2016-01-01 17:33:00	A69-9004-1836	0.06794
2016-01-01 17:34:00	A69-9004-1820	0.163056
2016-01-01 17:34:00	A69-9004-1829	0.081528
2016-01-01 17:34:00	A69-9004-1837	0.095116
2016-01-01 17:36:00	A69-9004-1820	0.054352
2016-01-01 17:36:00	A69-9004-1836	0.06794
2016-01-01 17:36:00	A69-9004-1837	0.06794
2016-01-01 17:36:00	A69-9004-1829	0.13588
2016-01-01 17:38:00	A69-9004-1820	0.06794
2016-01-01 17:38:00	A69-9004-1836	1.07345
2016-01-01 17:38:00	A69-9004-1837	0.054352
2016-01-01 17:39:00	A69-9004-1829	0.06794
2016-01-01 17:39:00	A69-9004-1826	0.638636
2016-01-01 17:40:00	A69-9004-1820	0.20382
2016-01-01 17:41:00	A69-9004-1837	0.054352
2016-01-01 17:41:00	A69-9004-1836	1.34521
2016-01-01 17:41:00	A69-9004-1829	0.054352
2016-01-01 17:42:00	A69-9004-1820	0.06794
2016-01-01 17:42:00	A69-9004-1826	0.054352
2016-01-01 17:43:00	A69-9004-1836	0.733752
2016-01-01 17:43:00	A69-9004-1837	0.06794
2016-01-01 17:44:00	A69-9004-1820	0.163056
2016-01-01 17:45:00	A69-9004-1836	0.665812
2016-01-01 17:46:00	A69-9004-1837	0.054352
2016-01-01 17:46:00	A69-9004-1820	0.312524
2016-01-01 17:47:00	A69-9004-1836	0.81528
2016-01-01 17:47:00	A69-9004-1826	0.06794
2016-01-01 17:48:00	A69-9004-1820	0.570696
2016-01-01 17:49:00	A69-9004-1837	0.692988
2016-01-01 17:49:00	A69-9004-1829	0.054352
2016-01-01 17:50:00	A69-9004-1826	0.054352
2016-01-01 17:50:00	A69-9004-1836	0.230996
2016-01-01 17:51:00	A69-9004-1837	0.06794
2016-01-01 17:51:00	A69-9004-1820	0.190232
2016-01-01 17:53:00	A69-9004-1836	0.258172
2016-01-01 17:53:00	A69-9004-1837	0.06794
2016-01-01 17:54:00	A69-9004-1820	0.095116
2016-01-01 17:54:00	A69-9004-1826	0.054352
2016-01-01 17:55:00	A69-9004-1829	0.081528
2016-01-01 17:55:00	A69-9004-1836	0.502756
2016-01-01 17:56:00	A69-9004-1837	0.06794
2016-01-01 17:57:00	A69-9004-1820	0.244584
2016-01-01 17:57:00	A69-9004-1826	0.149468
2016-01-01 17:58:00	A69-9004-1836	0.502756
2016-01-01 17:59:00	A69-9004-1820	0.258172
2016-01-01 17:59:00	A69-9004-1826	0.054352
2016-01-01 17:59:00	A69-9004-1837	0.054352
2016-01-01 18:00:00	A69-9004-1829	0.054352
2016-01-01 18:01:00	A69-9004-1836	0.434816
2016-01-01 18:01:00	A69-9004-1826	0.6794
2016-01-01 18:01:00	A69-9004-1820	0.095116
2016-01-01 18:02:00	A69-9004-1837	0.054352
2016-01-01 18:03:00	A69-9004-1829	0.054352
2016-01-01 18:03:00	A69-9004-1836	0.326112
2016-01-01 18:04:00	A69-9004-1820	0.06794
2016-01-01 18:05:00	A69-9004-1837	0.095116
2016-01-01 18:05:00	A69-9004-1836	0.81528
2016-01-01 18:06:00	A69-9004-1820	0.244584
2016-01-01 18:06:00	A69-9004-1829	0.06794
2016-01-01 18:07:00	A69-9004-1826	0.054352
2016-01-01 18:08:00	A69-9004-1820	0.040764
2016-01-01 18:09:00	A69-9004-1829	0.054352
2016-01-01 18:10:00	A69-9004-1836	0.298936
2016-01-01 18:10:00	A69-9004-1820	0.108704
2016-01-01 18:10:00	A69-9004-1837	0.230996
2016-01-01 18:12:00	A69-9004-1829	0.163056
2016-01-01 18:12:00	A69-9004-1820	0.149468
2016-01-01 18:12:00	A69-9004-1836	0.366876
2016-01-01 18:13:00	A69-9004-1837	0.054352
2016-01-01 18:14:00	A69-9004-1820	0.054352
2016-01-01 18:14:00	A69-9004-1829	0.06794
2016-01-01 18:14:00	A69-9004-1836	0.489168
2016-01-01 18:16:00	A69-9004-1837	0.06794
2016-01-01 18:16:00	A69-9004-1820	0.040764
2016-01-01 18:17:00	A69-9004-1829	0.054352
2016-01-01 18:17:00	A69-9004-1836	0.54352
2016-01-01 18:18:00	A69-9004-1820	0.326112
2016-01-01 18:19:00	A69-9004-1837	0.258172
2016-01-01 18:20:00	A69-9004-1826	0.054352
2016-01-01 18:20:00	A69-9004-1829	0.095116
2016-01-01 18:20:00	A69-9004-1836	0.529932
2016-01-01 18:21:00	A69-9004-1837	0.054352
2016-01-01 18:21:00	A69-9004-1820	0.190232
2016-01-01 18:22:00	A69-9004-1826	0.095116
2016-01-01 18:23:00	A69-9004-1836	0.394052
2016-01-01 18:24:00	A69-9004-1837	0.054352
2016-01-01 18:24:00	A69-9004-1820	0.040764
2016-01-01 18:25:00	A69-9004-1829	0.081528
2016-01-01 18:25:00	A69-9004-1836	0.61146
2016-01-01 18:26:00	A69-9004-1837	0.040764
2016-01-01 18:27:00	A69-9004-1820	0.122292
2016-01-01 18:28:00	A69-9004-1829	0.040764
2016-01-01 18:28:00	A69-9004-1836	1.3588
2016-01-01 18:28:00	A69-9004-1826	0.06794
2016-01-01 18:29:00	A69-9004-1837	0.054352
2016-01-01 18:30:00	A69-9004-1820	0.081528
2016-01-01 18:30:00	A69-9004-1836	0.88322
2016-01-01 18:31:00	A69-9004-1826	0.06794
2016-01-01 18:31:00	A69-9004-1837	0.081528
2016-01-01 18:33:00	A69-9004-1820	0.095116
2016-01-01 18:33:00	A69-9004-1827	0.828868
2016-01-01 18:33:00	A69-9004-1826	0.054352
2016-01-01 18:35:00	A69-9004-1820	0.081528
2016-01-01 18:36:00	A69-9004-1837	0.108704
2016-01-01 18:36:00	A69-9004-1836	0.230996
2016-01-01 18:37:00	A69-9004-1820	0.13588
2016-01-01 18:38:00	A69-9004-1837	0.054352
2016-01-01 18:39:00	A69-9004-1836	0.298936
2016-01-01 18:39:00	A69-9004-1820	0.176644
2016-01-01 18:40:00	A69-9004-1829	0.081528
2016-01-01 18:41:00	A69-9004-1836	0.054352
2016-01-01 18:41:00	A69-9004-1837	0.081528
2016-01-01 18:42:00	A69-9004-1820	0.081528
2016-01-01 18:42:00	A69-9004-1826	1.95667
2016-01-01 18:42:00	A69-9004-1829	0.054352
2016-01-01 18:44:00	A69-9004-1827	0.081528
2016-01-01 18:44:00	A69-9004-1820	0.163056
2016-01-01 18:45:00	A69-9004-1829	0.244584
2016-01-01 18:46:00	A69-9004-1837	0.217408
2016-01-01 18:47:00	A69-9004-1836	1.08704
2016-01-01 18:47:00	A69-9004-1829	0.108704
2016-01-01 18:49:00	A69-9004-1820	0.421228
2016-01-01 18:49:00	A69-9004-1837	0.122292
2016-01-01 18:49:00	A69-9004-1836	0.20382
2016-01-01 18:50:00	A69-9004-1826	0.856044
2016-01-01 18:50:00	A69-9004-1829	0.122292
2016-01-01 18:52:00	A69-9004-1820	0.190232
2016-01-01 18:52:00	A69-9004-1837	0.570696
2016-01-01 18:54:00	A69-9004-1820	0.06794
2016-01-01 18:55:00	A69-9004-1837	0.380464
2016-01-01 18:55:00	A69-9004-1836	0.706576
2016-01-01 18:55:00	A69-9004-1829	0.095116
2016-01-01 18:57:00	A69-9004-1836	0.081528
2016-01-01 18:57:00	A69-9004-1837	0.448404
2016-01-01 18:58:00	A69-9004-1829	0.06794
2016-01-01 18:58:00	A69-9004-1826	1.20933
2016-01-01 18:59:00	A69-9004-1836	0.489168
2016-01-01 19:00:00	A69-9004-1837	0.163056
2016-01-01 19:00:00	A69-9004-1820	0.108704
2016-01-01 19:01:00	A69-9004-1829	0.06794
2016-01-01 19:01:00	A69-9004-1826	0.706576
2016-01-01 19:01:00	A69-9004-1836	0.88322
2016-01-01 19:03:00	A69-9004-1837	0.285348
2016-01-01 19:03:00	A69-9004-1820	1.1278
2016-01-01 19:03:00	A69-9004-1836	2.1469
2016-01-01 19:04:00	A69-9004-1829	0.054352
2016-01-01 19:05:00	A69-9004-1837	0.978336
2016-01-01 19:06:00	A69-9004-1836	0.74734
2016-01-01 19:06:00	A69-9004-1820	0.06794
2016-01-01 19:08:00	A69-9004-1837	0.47558
2016-01-01 19:09:00	A69-9004-1836	2.20126
2016-01-01 19:09:00	A69-9004-1826	0.557108
2016-01-01 19:10:00	A69-9004-1829	0.06794
2016-01-01 19:10:00	A69-9004-1837	0.47558
2016-01-01 19:11:00	A69-9004-1836	0.298936
2016-01-01 19:12:00	A69-9004-1829	0.013588
2016-01-01 19:13:00	A69-9004-1837	0.285348
2016-01-01 19:13:00	A69-9004-1836	0.638636
2016-01-01 19:14:00	A69-9004-1820	0.516344
2016-01-01 19:14:00	A69-9004-1829	0.054352
2016-01-01 19:15:00	A69-9004-1837	0.40764
2016-01-01 19:16:00	A69-9004-1836	0.217408
2016-01-01 19:16:00	A69-9004-1826	0.06794
2016-01-01 19:17:00	A69-9004-1820	0.054352
2016-01-01 19:17:00	A69-9004-1829	0.706576
2016-01-01 19:18:00	A69-9004-1837	0.720164
2016-01-01 19:18:00	A69-9004-1826	0.20382
2016-01-01 19:18:00	A69-9004-1836	0.828868
2016-01-01 19:19:00	A69-9004-1820	0.489168
2016-01-01 19:19:00	A69-9004-1829	0.27176
2016-01-01 19:21:00	A69-9004-1837	0.230996
2016-01-01 19:21:00	A69-9004-1836	0.625048
2016-01-01 19:22:00	A69-9004-1829	0.47558
2016-01-01 19:22:00	A69-9004-1820	0.054352
2016-01-01 19:24:00	A69-9004-1837	0.27176
2016-01-01 19:24:00	A69-9004-1836	0.502756
2016-01-01 19:25:00	A69-9004-1820	0.421228
2016-01-01 19:26:00	A69-9004-1837	0.244584
2016-01-01 19:27:00	A69-9004-1829	0.434816
2016-01-01 19:27:00	A69-9004-1836	1.60338
2016-01-01 19:28:00	A69-9004-1820	0.06794
2016-01-01 19:30:00	A69-9004-1836	1.16857
2016-01-01 19:31:00	A69-9004-1820	0.3397
2016-01-01 19:33:00	A69-9004-1826	0.163056
2016-01-01 19:33:00	A69-9004-1836	1.20933
2016-01-01 19:33:00	A69-9004-1829	0.040764
2016-01-01 19:35:00	A69-9004-1826	0.842456
2016-01-01 19:35:00	A69-9004-1829	0.040764
2016-01-01 19:36:00	A69-9004-1836	1.03269
2016-01-01 19:37:00	A69-9004-1826	0.122292
2016-01-01 19:39:00	A69-9004-1820	0.040764
2016-01-01 19:39:00	A69-9004-1836	0.584284
2016-01-01 19:40:00	A69-9004-1826	1.1278
2016-01-01 19:41:00	A69-9004-1829	0.06794
2016-01-01 19:41:00	A69-9004-1820	0.788104
2016-01-01 19:42:00	A69-9004-1836	1.27727
2016-01-01 19:43:00	A69-9004-1826	0.054352
2016-01-01 19:43:00	A69-9004-1829	0.06794
2016-01-01 19:44:00	A69-9004-1820	0.054352
2016-01-01 19:44:00	A69-9004-1836	0.40764
2016-01-01 19:46:00	A69-9004-1829	0.570696
2016-01-01 19:46:00	A69-9004-1820	0.380464
2016-01-01 19:47:00	A69-9004-1836	1.07345
2016-01-01 19:47:00	A69-9004-1826	0.108704
2016-01-01 19:48:00	A69-9004-1829	0.638636
2016-01-01 19:49:00	A69-9004-1836	0.298936
2016-01-01 19:49:00	A69-9004-1826	0.6794
2016-01-01 19:49:00	A69-9004-1820	2.58172
2016-01-01 19:51:00	A69-9004-1836	0.40764
2016-01-01 19:52:00	A69-9004-1820	0.06794
2016-01-01 19:53:00	A69-9004-1826	0.584284
2016-01-01 19:54:00	A69-9004-1836	0.3397
2016-01-01 19:54:00	A69-9004-1820	0.081528
2016-01-01 19:55:00	A69-9004-1827	0.176644
2016-01-01 19:56:00	A69-9004-1826	0.353288
2016-01-01 19:57:00	A69-9004-1820	0.489168
2016-01-01 19:57:00	A69-9004-1836	1.00551
2016-01-01 19:57:00	A69-9004-1829	0.489168
2016-01-01 19:58:00	A69-9004-1826	0.149468
2016-01-01 19:59:00	A69-9004-1820	1.11422
2016-01-01 20:00:00	A69-9004-1836	0.570696
2016-01-01 20:01:00	A69-9004-1826	0.326112
2016-01-01 20:02:00	A69-9004-1820	0.149468
2016-01-01 20:02:00	A69-9004-1836	0.733752
2016-01-01 20:04:00	A69-9004-1820	0.054352
2016-01-01 20:05:00	A69-9004-1836	0.692988
2016-01-01 20:06:00	A69-9004-1829	1.84797
2016-01-01 20:07:00	A69-9004-1836	0.74734
2016-01-01 20:09:00	A69-9004-1820	0.081528
2016-01-01 20:09:00	A69-9004-1829	0.40764
2016-01-01 20:09:00	A69-9004-1826	0.20382
2016-01-01 20:09:00	A69-9004-1836	0.366876
2016-01-01 20:11:00	A69-9004-1820	0.108704
2016-01-01 20:12:00	A69-9004-1836	0.366876
2016-01-01 20:13:00	A69-9004-1820	0.326112
2016-01-01 20:14:00	A69-9004-1836	1.41315
2016-01-01 20:15:00	A69-9004-1829	0.394052
2016-01-01 20:16:00	A69-9004-1826	0.625048
2016-01-01 20:16:00	A69-9004-1836	0.448404
2016-01-01 20:18:00	A69-9004-1826	1.1278
2016-01-01 20:19:00	A69-9004-1820	0.081528
2016-01-01 20:19:00	A69-9004-1836	0.217408
2016-01-01 20:21:00	A69-9004-1829	0.801692
2016-01-01 20:22:00	A69-9004-1827	0.502756
2016-01-01 20:22:00	A69-9004-1820	0.353288
2016-01-01 20:22:00	A69-9004-1826	1.3588
2016-01-01 20:22:00	A69-9004-1836	1.03269
2016-01-01 20:24:00	A69-9004-1826	1.95667
2016-01-01 20:25:00	A69-9004-1820	0.190232
2016-01-01 20:25:00	A69-9004-1836	0.258172
2016-01-01 20:27:00	A69-9004-1829	1.82079
2016-01-01 20:27:00	A69-9004-1820	3.46494
2016-01-01 20:28:00	A69-9004-1836	0.774516
2016-01-01 20:29:00	A69-9004-1826	1.63056
2016-01-01 20:29:00	A69-9004-1820	0.122292
2016-01-01 20:31:00	A69-9004-1836	0.54352
2016-01-01 20:32:00	A69-9004-1820	0.06794
2016-01-01 20:32:00	A69-9004-1826	0.896808
2016-01-01 20:32:00	A69-9004-1827	0.366876
2016-01-01 20:32:00	A69-9004-1829	1.5898
2016-01-01 20:34:00	A69-9004-1836	0.461992
2016-01-01 20:35:00	A69-9004-1826	0.720164
2016-01-01 20:35:00	A69-9004-1829	1.42674
2016-01-01 20:36:00	A69-9004-1827	0.163056
2016-01-01 20:36:00	A69-9004-1836	0.353288
2016-01-01 20:37:00	A69-9004-1820	0.06794
2016-01-01 20:39:00	A69-9004-1826	0.461992
2016-01-01 20:39:00	A69-9004-1836	1.20933
2016-01-01 20:40:00	A69-9004-1820	0.258172
2016-01-01 20:41:00	A69-9004-1827	0.788104
2016-01-01 20:42:00	A69-9004-1836	0.570696
2016-01-01 20:42:00	A69-9004-1829	0.788104
2016-01-01 20:43:00	A69-9004-1820	0.108704
2016-01-01 20:44:00	A69-9004-1826	0.733752
2016-01-01 20:44:00	A69-9004-1836	0.27176
2016-01-01 20:46:00	A69-9004-1827	0.230996
2016-01-01 20:46:00	A69-9004-1820	0.081528
2016-01-01 20:46:00	A69-9004-1826	0.40764
2016-01-01 20:47:00	A69-9004-1836	0.394052
2016-01-01 20:49:00	A69-9004-1836	0.190232
2016-01-01 20:49:00	A69-9004-1826	0.61146
2016-01-01 20:50:00	A69-9004-1829	0.964748
2016-01-01 20:51:00	A69-9004-1820	0.706576
2016-01-01 20:52:00	A69-9004-1836	0.176644
2016-01-01 20:52:00	A69-9004-1829	0.774516
2016-01-01 20:53:00	A69-9004-1820	0.529932
2016-01-01 20:53:00	A69-9004-1827	0.88322
2016-01-01 20:54:00	A69-9004-1826	0.638636
2016-01-01 20:54:00	A69-9004-1836	0.163056
2016-01-01 20:55:00	A69-9004-1829	1.26368
2016-01-01 20:57:00	A69-9004-1829	1.10063
2016-01-01 20:57:00	A69-9004-1836	0.20382
2016-01-01 20:57:00	A69-9004-1820	0.054352
2016-01-01 21:00:00	A69-9004-1826	0.47558
2016-01-01 21:00:00	A69-9004-1836	0.516344
2016-01-01 21:00:00	A69-9004-1829	1.10063
2016-01-01 21:00:00	A69-9004-1820	0.040764
2016-01-01 21:02:00	A69-9004-1820	0.06794
2016-01-01 21:03:00	A69-9004-1836	0.13588
2016-01-01 21:05:00	A69-9004-1820	0.081528
2016-01-01 21:06:00	A69-9004-1836	0.230996
2016-01-01 21:06:00	A69-9004-1829	0.706576
2016-01-01 21:08:00	A69-9004-1820	0.054352
2016-01-01 21:08:00	A69-9004-1836	0.149468
2016-01-01 21:09:00	A69-9004-1829	2.05179
2016-01-01 21:10:00	A69-9004-1820	0.040764
2016-01-01 21:11:00	A69-9004-1836	0.176644
2016-01-01 21:11:00	A69-9004-1826	0.978336
2016-01-01 21:12:00	A69-9004-1820	0.054352
2016-01-01 21:13:00	A69-9004-1826	1.04628
2016-01-01 21:14:00	A69-9004-1836	0.298936
2016-01-01 21:14:00	A69-9004-1820	0.054352
2016-01-01 21:15:00	A69-9004-1829	0.991924
2016-01-01 21:16:00	A69-9004-1826	1.20933
2016-01-01 21:16:00	A69-9004-1836	0.20382
2016-01-01 21:17:00	A69-9004-1820	0.217408
2016-01-01 21:17:00	A69-9004-1829	0.896808
2016-01-01 21:19:00	A69-9004-1826	0.557108
2016-01-01 21:19:00	A69-9004-1820	0.040764
2016-01-01 21:19:00	A69-9004-1836	0.176644
2016-01-01 21:22:00	A69-9004-1836	0.163056
2016-01-01 21:23:00	A69-9004-1820	0.040764
2016-01-01 21:24:00	A69-9004-1826	1.75285
2016-01-01 21:25:00	A69-9004-1836	0.108704
2016-01-01 21:25:00	A69-9004-1829	0.937572
2016-01-01 21:26:00	A69-9004-1820	0.054352
2016-01-01 21:27:00	A69-9004-1826	1.33162
2016-01-01 21:27:00	A69-9004-1836	0.3397
2016-01-01 21:28:00	A69-9004-1820	0.06794
2016-01-01 21:29:00	A69-9004-1826	0.516344
2016-01-01 21:30:00	A69-9004-1836	0.285348
2016-01-01 21:30:00	A69-9004-1829	0.720164
2016-01-01 21:31:00	A69-9004-1820	3.2883
2016-01-01 21:33:00	A69-9004-1836	1.23651
2016-01-01 21:34:00	A69-9004-1820	0.869632
2016-01-01 21:34:00	A69-9004-1826	0.869632
2016-01-01 21:35:00	A69-9004-1836	1.33162
2016-01-01 21:36:00	A69-9004-1829	0.95116
2016-01-01 21:36:00	A69-9004-1820	1.14139
2016-01-01 21:38:00	A69-9004-1836	0.380464
2016-01-01 21:38:00	A69-9004-1829	0.692988
2016-01-01 21:39:00	A69-9004-1820	0.081528
2016-01-01 21:39:00	A69-9004-1826	0.312524
2016-01-01 21:41:00	A69-9004-1836	0.244584
2016-01-01 21:41:00	A69-9004-1820	0.122292
2016-01-01 21:43:00	A69-9004-1836	0.394052
2016-01-01 21:43:00	A69-9004-1820	0.230996
2016-01-01 21:44:00	A69-9004-1829	0.149468
2016-01-01 21:46:00	A69-9004-1836	0.88322
2016-01-01 21:46:00	A69-9004-1822	0.692988
2016-01-01 21:48:00	A69-9004-1836	0.230996
2016-01-01 21:50:00	A69-9004-1829	0.122292
2016-01-01 21:50:00	A69-9004-1826	0.638636
2016-01-01 21:51:00	A69-9004-1836	0.448404
2016-01-01 21:52:00	A69-9004-1826	0.557108
2016-01-01 21:53:00	A69-9004-1836	0.244584
2016-01-01 21:56:00	A69-9004-1829	0.258172
2016-01-01 21:56:00	A69-9004-1836	0.597872
2016-01-01 21:56:00	A69-9004-1820	0.516344
2016-01-01 21:57:00	A69-9004-1826	0.61146
2016-01-01 21:58:00	A69-9004-1820	0.06794
2016-01-01 21:58:00	A69-9004-1836	0.923984
2016-01-01 21:58:00	A69-9004-1829	0.163056
2016-01-01 21:59:00	A69-9004-1822	1.1278
2016-01-01 22:00:00	A69-9004-1826	1.3588
2016-01-01 22:01:00	A69-9004-1836	0.434816
2016-01-01 22:01:00	A69-9004-1820	0.434816
2016-01-01 22:03:00	A69-9004-1836	0.40764
2016-01-01 22:03:00	A69-9004-1826	0.489168
2016-01-01 22:04:00	A69-9004-1829	0.40764
2016-01-01 22:04:00	A69-9004-1820	2.10614
2016-01-01 22:05:00	A69-9004-1836	0.856044
2016-01-01 22:07:00	A69-9004-1836	0.122292
2016-01-01 22:09:00	A69-9004-1836	0.40764
2016-01-01 22:10:00	A69-9004-1820	0.366876
2016-01-01 22:10:00	A69-9004-1826	0.828868
2016-01-01 22:12:00	A69-9004-1836	0.20382
2016-01-01 22:13:00	A69-9004-1820	0.258172
2016-01-01 22:14:00	A69-9004-1829	0.842456
2016-01-01 22:15:00	A69-9004-1836	0.61146
2016-01-01 22:15:00	A69-9004-1820	0.448404
2016-01-01 22:16:00	A69-9004-1826	0.706576
2016-01-01 22:17:00	A69-9004-1829	1.08704
2016-01-01 22:18:00	A69-9004-1836	0.149468
2016-01-01 22:18:00	A69-9004-1826	0.88322
2016-01-01 22:20:00	A69-9004-1820	0.6794
2016-01-01 22:21:00	A69-9004-1836	0.842456
2016-01-01 22:22:00	A69-9004-1820	0.760928
2016-01-01 22:24:00	A69-9004-1820	0.13588
2016-01-01 22:24:00	A69-9004-1836	0.244584
2016-01-01 22:25:00	A69-9004-1827	0.448404
2016-01-01 22:26:00	A69-9004-1820	0.665812
2016-01-01 22:27:00	A69-9004-1836	0.217408
2016-01-01 22:27:00	A69-9004-1826	0.842456
2016-01-01 22:27:00	A69-9004-1827	0.285348
2016-01-01 22:28:00	A69-9004-1820	0.353288
2016-01-01 22:28:00	A69-9004-1837	0.326112
2016-01-01 22:29:00	A69-9004-1829	1.08704
2016-01-01 22:29:00	A69-9004-1836	0.149468
2016-01-01 22:30:00	A69-9004-1826	0.529932
2016-01-01 22:30:00	A69-9004-1827	0.122292
2016-01-01 22:31:00	A69-9004-1837	0.190232
2016-01-01 22:31:00	A69-9004-1829	0.163056
2016-01-01 22:32:00	A69-9004-1836	0.937572
2016-01-01 22:34:00	A69-9004-1836	0.176644
2016-01-01 22:36:00	A69-9004-1829	0.326112
2016-01-01 22:36:00	A69-9004-1836	0.258172
2016-01-01 22:38:00	A69-9004-1820	0.597872
2016-01-01 22:38:00	A69-9004-1829	0.244584
2016-01-01 22:39:00	A69-9004-1826	0.828868
2016-01-01 22:39:00	A69-9004-1836	0.285348
2016-01-01 22:40:00	A69-9004-1837	0.217408
2016-01-01 22:41:00	A69-9004-1829	0.692988
2016-01-01 22:41:00	A69-9004-1820	0.040764
2016-01-01 22:42:00	A69-9004-1821	0.40764
2016-01-01 22:42:00	A69-9004-1836	0.27176
2016-01-01 22:42:00	A69-9004-1837	0.217408
2016-01-01 22:43:00	A69-9004-1829	0.61146
2016-01-01 22:43:00	A69-9004-1820	0.13588
2016-01-01 22:44:00	A69-9004-1836	0.149468
2016-01-01 22:44:00	A69-9004-1826	0.896808
2016-01-01 22:45:00	A69-9004-1821	1.33162
2016-01-01 22:46:00	A69-9004-1836	0.502756
2016-01-01 22:46:00	A69-9004-1820	0.108704
2016-01-01 22:47:00	A69-9004-1826	1.11422
2016-01-01 22:48:00	A69-9004-1829	0.149468
2016-01-01 22:48:00	A69-9004-1836	0.13588
2016-01-01 22:49:00	A69-9004-1820	0.06794
2016-01-01 22:50:00	A69-9004-1829	0.217408
2016-01-01 22:50:00	A69-9004-1836	0.176644
2016-01-01 22:51:00	A69-9004-1820	0.163056
2016-01-01 22:53:00	A69-9004-1826	0.910396
2016-01-01 22:53:00	A69-9004-1836	0.176644
2016-01-01 22:54:00	A69-9004-1820	0.190232
2016-01-01 22:55:00	A69-9004-1829	0.3397
2016-01-01 22:56:00	A69-9004-1826	1.49468
2016-01-01 22:56:00	A69-9004-1836	0.706576
2016-01-01 22:57:00	A69-9004-1820	0.095116
2016-01-01 22:59:00	A69-9004-1836	0.923984
2016-01-01 23:00:00	A69-9004-1820	0.461992
2016-01-01 23:01:00	A69-9004-1836	0.353288
2016-01-01 23:01:00	A69-9004-1837	0.353288
2016-01-01 23:02:00	A69-9004-1826	1.34521
2016-01-01 23:02:00	A69-9004-1820	0.380464
2016-01-01 23:02:00	A69-9004-1829	0.733752
2016-01-01 23:04:00	A69-9004-1836	0.434816
2016-01-01 23:04:00	A69-9004-1837	0.828868
2016-01-01 23:04:00	A69-9004-1826	0.312524
2016-01-01 23:05:00	A69-9004-1820	0.06794
2016-01-01 23:06:00	A69-9004-1836	0.557108
2016-01-01 23:06:00	A69-9004-1837	0.421228
2016-01-01 23:07:00	A69-9004-1826	0.869632
2016-01-01 23:08:00	A69-9004-1820	0.054352
2016-01-01 23:08:00	A69-9004-1836	0.326112
2016-01-01 23:08:00	A69-9004-1822	0.380464
2016-01-01 23:09:00	A69-9004-1837	0.217408
2016-01-01 23:09:00	A69-9004-1826	0.733752
2016-01-01 23:10:00	A69-9004-1836	0.570696
2016-01-01 23:10:00	A69-9004-1820	0.06794
2016-01-01 23:12:00	A69-9004-1837	0.394052
2016-01-01 23:12:00	A69-9004-1836	0.230996
2016-01-01 23:13:00	A69-9004-1820	0.095116
2016-01-01 23:13:00	A69-9004-1826	1.39956
2016-01-01 23:15:00	A69-9004-1821	0.733752
2016-01-01 23:15:00	A69-9004-1820	0.081528
2016-01-01 23:15:00	A69-9004-1836	0.529932
2016-01-01 23:16:00	A69-9004-1826	1.14139
2016-01-01 23:16:00	A69-9004-1829	0.74734
2016-01-01 23:17:00	A69-9004-1821	0.557108
2016-01-01 23:18:00	A69-9004-1837	0.176644
2016-01-01 23:18:00	A69-9004-1836	3.30188
2016-01-01 23:18:00	A69-9004-1826	2.06538
2016-01-01 23:20:00	A69-9004-1837	0.285348
2016-01-01 23:20:00	A69-9004-1836	0.258172
2016-01-01 23:21:00	A69-9004-1826	0.774516
2016-01-01 23:21:00	A69-9004-1820	0.828868
2016-01-01 23:22:00	A69-9004-1829	0.502756
2016-01-01 23:23:00	A69-9004-1836	0.298936
2016-01-01 23:23:00	A69-9004-1826	0.856044
2016-01-01 23:24:00	A69-9004-1820	0.108704
2016-01-01 23:25:00	A69-9004-1829	0.869632
2016-01-01 23:26:00	A69-9004-1837	1.88873
2016-01-01 23:26:00	A69-9004-1836	0.380464
2016-01-01 23:26:00	A69-9004-1826	0.557108
2016-01-01 23:27:00	A69-9004-1820	0.298936
2016-01-01 23:27:00	A69-9004-1821	1.07345
2016-01-01 23:28:00	A69-9004-1829	0.856044
2016-01-01 23:29:00	A69-9004-1836	0.801692
2016-01-01 23:29:00	A69-9004-1826	0.991924
2016-01-01 23:30:00	A69-9004-1829	0.665812
2016-01-01 23:31:00	A69-9004-1836	0.502756
2016-01-01 23:33:00	A69-9004-1820	0.326112
2016-01-01 23:33:00	A69-9004-1829	1.18216
2016-01-01 23:34:00	A69-9004-1836	0.461992
2016-01-01 23:35:00	A69-9004-1820	0.842456
2016-01-01 23:38:00	A69-9004-1836	1.23651
2016-01-01 23:38:00	A69-9004-1820	0.122292
2016-01-01 23:39:00	A69-9004-1826	0.421228
2016-01-01 23:39:00	A69-9004-1829	0.801692
2016-01-01 23:41:00	A69-9004-1836	1.73926
2016-01-01 23:41:00	A69-9004-1820	0.06794
2016-01-01 23:41:00	A69-9004-1826	0.61146
2016-01-01 23:43:00	A69-9004-1836	0.95116
2016-01-01 23:44:00	A69-9004-1826	0.842456
2016-01-01 23:44:00	A69-9004-1829	0.964748
2016-01-01 23:46:00	A69-9004-1836	0.652224
2016-01-01 23:47:00	A69-9004-1826	0.842456
2016-01-01 23:47:00	A69-9004-1829	0.625048
2016-01-01 23:48:00	A69-9004-1832	0.937572
2016-01-01 23:48:00	A69-9004-1820	0.054352
2016-01-01 23:49:00	A69-9004-1836	1.08704
2016-01-01 23:50:00	A69-9004-1829	1.03269
2016-01-01 23:50:00	A69-9004-1820	0.47558
2016-01-01 23:52:00	A69-9004-1836	0.760928
2016-01-01 23:52:00	A69-9004-1820	0.149468
2016-01-01 23:52:00	A69-9004-1829	0.964748
2016-01-01 23:53:00	A69-9004-1832	0.910396
2016-01-01 23:55:00	A69-9004-1820	0.054352
2016-01-01 23:55:00	A69-9004-1826	2.36431
2016-01-01 23:57:00	A69-9004-1829	0.88322
2016-01-01 23:58:00	A69-9004-1832	0.964748
2016-01-01 23:59:00	A69-9004-1829	0.421228
2016-01-02	A69-9004-1820	0.06794
2016-01-02	A69-9004-1836	0.298936
2016-01-02 00:01:00	A69-9004-1829	1.0191
2016-01-02 00:02:00	A69-9004-1820	0.190232
2016-01-02 00:03:00	A69-9004-1832	0.6794
2016-01-02 00:03:00	A69-9004-1829	1.04628
2016-01-02 00:03:00	A69-9004-1826	0.81528
2016-01-02 00:06:00	A69-9004-1826	1.23651
2016-01-02 00:07:00	A69-9004-1827	0.448404
2016-01-02 00:08:00	A69-9004-1829	0.910396
2016-01-02 00:08:00	A69-9004-1820	0.380464
2016-01-02 00:08:00	A69-9004-1821	1.26368
2016-01-02 00:08:00	A69-9004-1832	0.74734
2016-01-02 00:09:00	A69-9004-1826	1.26368
2016-01-02 00:10:00	A69-9004-1827	0.27176
2016-01-02 00:11:00	A69-9004-1820	0.285348
2016-01-02 00:11:00	A69-9004-1832	0.692988
2016-01-02 00:11:00	A69-9004-1826	0.434816
2016-01-02 00:13:00	A69-9004-1829	0.47558
2016-01-02 00:14:00	A69-9004-1820	0.06794
2016-01-02 00:16:00	A69-9004-1826	1.18216
2016-01-02 00:16:00	A69-9004-1820	0.3397
2016-01-02 00:18:00	A69-9004-1829	0.557108
2016-01-02 00:18:00	A69-9004-1826	0.502756
2016-01-02 00:18:00	A69-9004-1832	0.461992
2016-01-02 00:19:00	A69-9004-1820	0.13588
2016-01-02 00:21:00	A69-9004-1820	0.638636
2016-01-02 00:21:00	A69-9004-1832	1.03269
2016-01-02 00:22:00	A69-9004-1836	0.665812
2016-01-02 00:23:00	A69-9004-1827	0.421228
2016-01-02 00:23:00	A69-9004-1820	0.095116
2016-01-02 00:24:00	A69-9004-1826	0.502756
2016-01-02 00:24:00	A69-9004-1832	0.489168
2016-01-02 00:25:00	A69-9004-1836	0.516344
2016-01-02 00:25:00	A69-9004-1829	1.00551
2016-01-02 00:25:00	A69-9004-1827	0.27176
2016-01-02 00:26:00	A69-9004-1820	0.06794
2016-01-02 00:26:00	A69-9004-1826	0.47558
2016-01-02 00:26:00	A69-9004-1832	0.20382
2016-01-02 00:28:00	A69-9004-1829	0.692988
2016-01-02 00:28:00	A69-9004-1827	0.991924
2016-01-02 00:29:00	A69-9004-1820	1.20933
2016-01-02 00:30:00	A69-9004-1829	1.38598
2016-01-02 00:30:00	A69-9004-1827	0.760928
2016-01-02 00:31:00	A69-9004-1836	2.88066
2016-01-02 00:31:00	A69-9004-1826	1.04628
2016-01-02 00:32:00	A69-9004-1832	0.230996
2016-01-02 00:32:00	A69-9004-1829	1.05986
2016-01-02 00:33:00	A69-9004-1827	0.434816
2016-01-02 00:33:00	A69-9004-1836	0.502756
2016-01-02 00:34:00	A69-9004-1826	0.706576
2016-01-02 00:36:00	A69-9004-1836	0.720164
2016-01-02 00:36:00	A69-9004-1827	0.584284
2016-01-02 00:36:00	A69-9004-1820	0.230996
2016-01-02 00:38:00	A69-9004-1836	0.74734
2016-01-02 00:38:00	A69-9004-1827	0.3397
2016-01-02 00:40:00	A69-9004-1829	1.44033
2016-01-02 00:40:00	A69-9004-1832	0.326112
2016-01-02 00:40:00	A69-9004-1826	0.652224
2016-01-02 00:40:00	A69-9004-1836	0.529932
2016-01-02 00:40:00	A69-9004-1827	0.258172
2016-01-02 00:42:00	A69-9004-1820	0.06794
2016-01-02 00:43:00	A69-9004-1836	0.27176
2016-01-02 00:44:00	A69-9004-1829	1.20933
2016-01-02 00:45:00	A69-9004-1827	0.856044
2016-01-02 00:46:00	A69-9004-1826	0.557108
2016-01-02 00:46:00	A69-9004-1836	0.3397
2016-01-02 00:46:00	A69-9004-1829	0.570696
2016-01-02 00:47:00	A69-9004-1827	0.27176
2016-01-02 00:48:00	A69-9004-1820	0.054352
2016-01-02 00:48:00	A69-9004-1832	1.27727
2016-01-02 00:48:00	A69-9004-1836	0.353288
2016-01-02 00:48:00	A69-9004-1826	1.16857
2016-01-02 00:50:00	A69-9004-1827	0.244584
2016-01-02 00:50:00	A69-9004-1836	0.421228
2016-01-02 00:50:00	A69-9004-1820	0.081528
2016-01-02 00:51:00	A69-9004-1837	0.312524
2016-01-02 00:51:00	A69-9004-1821	0.828868
2016-01-02 00:52:00	A69-9004-1827	1.87514
2016-01-02 00:52:00	A69-9004-1836	0.47558
2016-01-02 00:52:00	A69-9004-1832	0.217408
2016-01-02 00:53:00	A69-9004-1820	0.054352
2016-01-02 00:54:00	A69-9004-1837	0.312524
2016-01-02 00:54:00	A69-9004-1829	0.856044
2016-01-02 00:54:00	A69-9004-1826	0.461992
2016-01-02 00:54:00	A69-9004-1836	0.40764
2016-01-02 00:54:00	A69-9004-1821	1.2501
2016-01-02 00:55:00	A69-9004-1832	0.312524
2016-01-02 00:55:00	A69-9004-1820	0.230996
2016-01-02 00:56:00	A69-9004-1829	0.489168
2016-01-02 00:56:00	A69-9004-1836	0.258172
2016-01-02 00:57:00	A69-9004-1832	0.366876
2016-01-02 00:58:00	A69-9004-1821	0.842456
2016-01-02 00:58:00	A69-9004-1820	1.72568
2016-01-02 00:58:00	A69-9004-1829	0.788104
2016-01-02 00:59:00	A69-9004-1837	0.448404
2016-01-02 00:59:00	A69-9004-1836	0.54352
2016-01-02 00:59:00	A69-9004-1827	0.163056
2016-01-02 01:00:00	A69-9004-1820	1.48109
2016-01-02 01:02:00	A69-9004-1836	0.489168
2016-01-02 01:03:00	A69-9004-1826	0.733752
2016-01-02 01:03:00	A69-9004-1820	0.217408
2016-01-02 01:04:00	A69-9004-1837	0.434816
2016-01-02 01:05:00	A69-9004-1836	0.27176
2016-01-02 01:05:00	A69-9004-1827	0.584284
2016-01-02 01:06:00	A69-9004-1826	0.584284
2016-01-02 01:06:00	A69-9004-1820	0.312524
2016-01-02 01:06:00	A69-9004-1832	0.27176
2016-01-02 01:07:00	A69-9004-1837	0.366876
2016-01-02 01:07:00	A69-9004-1836	0.434816
2016-01-02 01:08:00	A69-9004-1829	0.557108
2016-01-02 01:08:00	A69-9004-1820	0.923984
2016-01-02 01:09:00	A69-9004-1837	0.258172
2016-01-02 01:09:00	A69-9004-1832	0.312524
2016-01-02 01:09:00	A69-9004-1836	1.04628
2016-01-02 01:10:00	A69-9004-1829	1.10063
2016-01-02 01:12:00	A69-9004-1832	0.529932
2016-01-02 01:12:00	A69-9004-1836	0.489168
2016-01-02 01:12:00	A69-9004-1829	0.489168
2016-01-02 01:13:00	A69-9004-1822	0.584284
2016-01-02 01:15:00	A69-9004-1829	1.75285
2016-01-02 01:15:00	A69-9004-1836	1.65774
2016-01-02 01:17:00	A69-9004-1827	0.366876
2016-01-02 01:17:00	A69-9004-1826	0.706576
2016-01-02 01:18:00	A69-9004-1836	0.54352
2016-01-02 01:21:00	A69-9004-1836	1.95667
2016-01-02 01:21:00	A69-9004-1826	0.3397
2016-01-02 01:22:00	A69-9004-1829	1.31804
2016-01-02 01:24:00	A69-9004-1837	0.312524
2016-01-02 01:24:00	A69-9004-1836	0.421228
2016-01-02 01:24:00	A69-9004-1826	0.61146
2016-01-02 01:26:00	A69-9004-1820	0.6794
2016-01-02 01:27:00	A69-9004-1826	0.638636
2016-01-02 01:27:00	A69-9004-1836	2.67684
2016-01-02 01:29:00	A69-9004-1826	0.978336
2016-01-02 01:30:00	A69-9004-1829	0.991924
2016-01-02 01:30:00	A69-9004-1837	0.625048
2016-01-02 01:30:00	A69-9004-1836	0.584284
2016-01-02 01:32:00	A69-9004-1826	0.597872
2016-01-02 01:33:00	A69-9004-1836	3.46494
2016-01-02 01:33:00	A69-9004-1837	0.502756
2016-01-02 01:33:00	A69-9004-1829	0.448404
2016-01-02 01:35:00	A69-9004-1826	1.20933
2016-01-02 01:35:00	A69-9004-1836	0.434816
2016-01-02 01:35:00	A69-9004-1837	1.50827
2016-01-02 01:36:00	A69-9004-1829	0.733752
2016-01-02 01:37:00	A69-9004-1826	1.61697
2016-01-02 01:37:00	A69-9004-1836	0.502756
2016-01-02 01:39:00	A69-9004-1829	0.828868
2016-01-02 01:39:00	A69-9004-1820	0.366876
2016-01-02 01:40:00	A69-9004-1836	1.04628
2016-01-02 01:42:00	A69-9004-1820	0.421228
2016-01-02 01:42:00	A69-9004-1836	0.81528
2016-01-02 01:44:00	A69-9004-1829	1.37239
2016-01-02 01:45:00	A69-9004-1836	1.64415
2016-01-02 01:47:00	A69-9004-1836	0.910396
2016-01-02 01:49:00	A69-9004-1836	0.47558
2016-01-02 01:49:00	A69-9004-1829	1.00551
2016-01-02 01:51:00	A69-9004-1836	0.421228
2016-01-02 01:54:00	A69-9004-1836	0.40764
2016-01-02 01:55:00	A69-9004-1829	0.665812
2016-01-02 01:57:00	A69-9004-1836	0.991924
2016-01-02 01:58:00	A69-9004-1829	1.54903
2016-01-02 02:00:00	A69-9004-1836	0.502756
2016-01-02 02:00:00	A69-9004-1829	0.937572
2016-01-02 02:00:00	A69-9004-1820	0.366876
2016-01-02 02:02:00	A69-9004-1829	1.05986
2016-01-02 02:03:00	A69-9004-1836	1.4675
2016-01-02 02:03:00	A69-9004-1820	3.35624
2016-01-02 02:05:00	A69-9004-1829	1.65774
2016-01-02 02:05:00	A69-9004-1836	0.584284
2016-01-02 02:05:00	A69-9004-1820	0.054352
2016-01-02 02:07:00	A69-9004-1826	0.597872
2016-01-02 02:07:00	A69-9004-1829	0.774516
2016-01-02 02:08:00	A69-9004-1820	0.665812
2016-01-02 02:08:00	A69-9004-1836	0.74734
2016-01-02 02:09:00	A69-9004-1826	0.828868
2016-01-02 02:10:00	A69-9004-1820	0.06794
2016-01-02 02:10:00	A69-9004-1829	0.557108
2016-01-02 02:11:00	A69-9004-1821	1.64415
2016-01-02 02:11:00	A69-9004-1836	0.366876
2016-01-02 02:12:00	A69-9004-1820	0.380464
2016-01-02 02:14:00	A69-9004-1836	0.937572
2016-01-02 02:15:00	A69-9004-1826	0.638636
2016-01-02 02:15:00	A69-9004-1820	0.298936
2016-01-02 02:16:00	A69-9004-1829	2.13332
2016-01-02 02:17:00	A69-9004-1836	0.3397
2016-01-02 02:17:00	A69-9004-1826	1.03269
2016-01-02 02:19:00	A69-9004-1836	0.516344
2016-01-02 02:20:00	A69-9004-1820	1.52186
2016-01-02 02:20:00	A69-9004-1826	0.706576
2016-01-02 02:22:00	A69-9004-1836	0.502756
2016-01-02 02:22:00	A69-9004-1820	0.27176
2016-01-02 02:23:00	A69-9004-1826	0.529932
2016-01-02 02:24:00	A69-9004-1836	0.366876
2016-01-02 02:24:00	A69-9004-1829	0.366876
2016-01-02 02:25:00	A69-9004-1820	0.095116
2016-01-02 02:25:00	A69-9004-1826	1.00551
2016-01-02 02:26:00	A69-9004-1836	0.6794
2016-01-02 02:28:00	A69-9004-1826	1.86156
2016-01-02 02:29:00	A69-9004-1836	0.652224
2016-01-02 02:31:00	A69-9004-1826	2.17408
2016-01-02 02:32:00	A69-9004-1836	0.380464
2016-01-02 02:33:00	A69-9004-1820	0.774516
2016-01-02 02:34:00	A69-9004-1836	0.557108
2016-01-02 02:36:00	A69-9004-1836	0.842456
2016-01-02 02:37:00	A69-9004-1826	0.978336
2016-01-02 02:38:00	A69-9004-1829	1.4675
2016-01-02 02:38:00	A69-9004-1836	0.502756
2016-01-02 02:40:00	A69-9004-1826	0.964748
2016-01-02 02:40:00	A69-9004-1829	0.964748
2016-01-02 02:40:00	A69-9004-1836	0.692988
2016-01-02 02:41:00	A69-9004-1820	0.54352
2016-01-02 02:43:00	A69-9004-1836	0.95116
2016-01-02 02:43:00	A69-9004-1829	1.19574
2016-01-02 02:44:00	A69-9004-1820	0.13588
2016-01-02 02:44:00	A69-9004-1826	0.896808
2016-01-02 02:45:00	A69-9004-1836	0.923984
2016-01-02 02:45:00	A69-9004-1829	3.46494
2016-01-02 02:47:00	A69-9004-1826	0.570696
2016-01-02 02:48:00	A69-9004-1836	0.380464
2016-01-02 02:48:00	A69-9004-1829	0.489168
2016-01-02 02:49:00	A69-9004-1820	0.394052
2016-01-02 02:50:00	A69-9004-1836	0.652224
2016-01-02 02:51:00	A69-9004-1829	0.74734
2016-01-02 02:52:00	A69-9004-1826	1.37239
2016-01-02 02:53:00	A69-9004-1836	0.964748
2016-01-02 02:55:00	A69-9004-1826	0.692988
2016-01-02 02:56:00	A69-9004-1836	1.08704
2016-01-02 02:57:00	A69-9004-1820	0.570696
2016-01-02 02:57:00	A69-9004-1829	1.08704
2016-01-02 02:58:00	A69-9004-1836	0.434816
2016-01-02 02:59:00	A69-9004-1826	1.60338
2016-01-02 03:00:00	A69-9004-1836	0.394052
2016-01-02 03:00:00	A69-9004-1820	0.095116
2016-01-02 03:02:00	A69-9004-1821	1.34521
2016-01-02 03:02:00	A69-9004-1826	1.07345
2016-01-02 03:02:00	A69-9004-1836	0.706576
2016-01-02 03:03:00	A69-9004-1827	0.54352
2016-01-02 03:04:00	A69-9004-1826	0.665812
2016-01-02 03:04:00	A69-9004-1836	2.2692
2016-01-02 03:05:00	A69-9004-1827	0.176644
2016-01-02 03:06:00	A69-9004-1829	0.394052
2016-01-02 03:06:00	A69-9004-1826	0.706576
2016-01-02 03:06:00	A69-9004-1836	0.584284
2016-01-02 03:08:00	A69-9004-1822	0.489168
2016-01-02 03:08:00	A69-9004-1827	0.516344
2016-01-02 03:09:00	A69-9004-1836	1.57621
2016-01-02 03:10:00	A69-9004-1821	1.08704
2016-01-02 03:11:00	A69-9004-1822	0.326112
2016-01-02 03:11:00	A69-9004-1820	0.06794
2016-01-02 03:11:00	A69-9004-1836	1.49468
2016-01-02 03:11:00	A69-9004-1829	0.258172
2016-01-02 03:12:00	A69-9004-1826	1.34521
2016-01-02 03:13:00	A69-9004-1821	1.33162
2016-01-02 03:13:00	A69-9004-1836	0.584284
2016-01-02 03:14:00	A69-9004-1826	1.16857
2016-01-02 03:15:00	A69-9004-1821	0.869632
2016-01-02 03:15:00	A69-9004-1836	0.47558
2016-01-02 03:16:00	A69-9004-1822	1.05986
2016-01-02 03:17:00	A69-9004-1826	0.856044
2016-01-02 03:17:00	A69-9004-1836	0.584284
2016-01-02 03:18:00	A69-9004-1820	0.163056
2016-01-02 03:18:00	A69-9004-1829	0.869632
2016-01-02 03:19:00	A69-9004-1822	0.54352
2016-01-02 03:19:00	A69-9004-1826	1.72568
2016-01-02 03:20:00	A69-9004-1836	1.16857
2016-01-02 03:21:00	A69-9004-1827	0.964748
2016-01-02 03:21:00	A69-9004-1829	0.856044
2016-01-02 03:21:00	A69-9004-1822	0.584284
2016-01-02 03:22:00	A69-9004-1836	0.380464
2016-01-02 03:22:00	A69-9004-1826	1.45392
2016-01-02 03:23:00	A69-9004-1820	0.461992
2016-01-02 03:23:00	A69-9004-1827	0.40764
2016-01-02 03:24:00	A69-9004-1822	0.570696
2016-01-02 03:24:00	A69-9004-1836	0.978336
2016-01-02 03:25:00	A69-9004-1827	0.978336
2016-01-02 03:26:00	A69-9004-1820	0.122292
2016-01-02 03:27:00	A69-9004-1836	0.652224
2016-01-02 03:28:00	A69-9004-1820	0.190232
2016-01-02 03:29:00	A69-9004-1829	0.54352
2016-01-02 03:30:00	A69-9004-1836	0.869632
2016-01-02 03:32:00	A69-9004-1829	1.16857
2016-01-02 03:32:00	A69-9004-1826	1.65774
2016-01-02 03:32:00	A69-9004-1836	0.665812
2016-01-02 03:35:00	A69-9004-1836	0.312524
2016-01-02 03:35:00	A69-9004-1837	0.27176
2016-01-02 03:36:00	A69-9004-1820	0.095116
2016-01-02 03:38:00	A69-9004-1829	1.05986
2016-01-02 03:38:00	A69-9004-1836	1.57621
2016-01-02 03:39:00	A69-9004-1826	0.774516
2016-01-02 03:41:00	A69-9004-1836	1.5898
2016-01-02 03:41:00	A69-9004-1820	0.353288
2016-01-02 03:41:00	A69-9004-1837	0.285348
2016-01-02 03:44:00	A69-9004-1820	0.095116
2016-01-02 03:44:00	A69-9004-1836	0.638636
2016-01-02 03:45:00	A69-9004-1826	0.692988
2016-01-02 03:45:00	A69-9004-1829	1.54903
2016-01-02 03:46:00	A69-9004-1820	0.06794
2016-01-02 03:47:00	A69-9004-1836	0.298936
2016-01-02 03:47:00	A69-9004-1837	0.298936
2016-01-02 03:48:00	A69-9004-1829	1.03269
2016-01-02 03:49:00	A69-9004-1836	1.0191
2016-01-02 03:50:00	A69-9004-1837	0.461992
2016-01-02 03:52:00	A69-9004-1820	0.06794
2016-01-02 03:52:00	A69-9004-1837	0.285348
2016-01-02 03:52:00	A69-9004-1836	0.638636
2016-01-02 03:53:00	A69-9004-1829	2.70401
2016-01-02 03:54:00	A69-9004-1837	0.326112
2016-01-02 03:54:00	A69-9004-1820	0.149468
2016-01-02 03:55:00	A69-9004-1836	0.638636
2016-01-02 03:56:00	A69-9004-1829	0.652224
2016-01-02 03:57:00	A69-9004-1820	0.244584
2016-01-02 03:57:00	A69-9004-1826	0.40764
2016-01-02 03:58:00	A69-9004-1836	0.81528
2016-01-02 03:58:00	A69-9004-1829	2.01102
2016-01-02 03:59:00	A69-9004-1837	0.366876
2016-01-02 04:00:00	A69-9004-1836	1.34521
2016-01-02 04:00:00	A69-9004-1820	0.122292
2016-01-02 04:00:00	A69-9004-1827	1.8072
2016-01-02 04:02:00	A69-9004-1826	0.733752
2016-01-02 04:03:00	A69-9004-1836	0.652224
2016-01-02 04:03:00	A69-9004-1827	0.625048
2016-01-02 04:03:00	A69-9004-1820	0.081528
2016-01-02 04:05:00	A69-9004-1837	0.366876
2016-01-02 04:06:00	A69-9004-1836	0.448404
2016-01-02 04:06:00	A69-9004-1829	1.20933
2016-01-02 04:07:00	A69-9004-1837	0.434816
2016-01-02 04:08:00	A69-9004-1820	0.54352
2016-01-02 04:08:00	A69-9004-1827	0.380464
2016-01-02 04:08:00	A69-9004-1829	0.6794
2016-01-02 04:09:00	A69-9004-1836	0.258172
2016-01-02 04:10:00	A69-9004-1837	0.149468
2016-01-02 04:10:00	A69-9004-1820	0.230996
2016-01-02 04:11:00	A69-9004-1836	0.720164
2016-01-02 04:13:00	A69-9004-1827	1.18216
2016-01-02 04:13:00	A69-9004-1820	0.434816
2016-01-02 04:14:00	A69-9004-1829	1.63056
2016-01-02 04:14:00	A69-9004-1836	0.326112
2016-01-02 04:14:00	A69-9004-1837	0.3397
2016-01-02 04:15:00	A69-9004-1827	1.1278
2016-01-02 04:16:00	A69-9004-1820	0.108704
2016-01-02 04:16:00	A69-9004-1829	1.04628
2016-01-02 04:16:00	A69-9004-1826	0.3397
2016-01-02 04:17:00	A69-9004-1836	0.964748
2016-01-02 04:17:00	A69-9004-1837	0.380464
2016-01-02 04:18:00	A69-9004-1827	0.95116
2016-01-02 04:19:00	A69-9004-1829	0.40764
2016-01-02 04:19:00	A69-9004-1820	0.285348
2016-01-02 04:19:00	A69-9004-1836	0.394052
2016-01-02 04:20:00	A69-9004-1837	2.01102
2016-01-02 04:21:00	A69-9004-1827	1.38598
2016-01-02 04:21:00	A69-9004-1820	0.06794
2016-01-02 04:21:00	A69-9004-1836	0.421228
2016-01-02 04:21:00	A69-9004-1829	0.842456
2016-01-02 04:22:00	A69-9004-1826	0.394052
2016-01-02 04:24:00	A69-9004-1836	0.366876
2016-01-02 04:24:00	A69-9004-1820	0.095116
2016-01-02 04:24:00	A69-9004-1829	0.801692
2016-01-02 04:25:00	A69-9004-1826	0.733752
2016-01-02 04:26:00	A69-9004-1836	0.706576
2016-01-02 04:29:00	A69-9004-1829	0.6794
2016-01-02 04:30:00	A69-9004-1826	0.570696
2016-01-02 04:31:00	A69-9004-1836	0.896808
2016-01-02 04:32:00	A69-9004-1829	0.856044
2016-01-02 04:32:00	A69-9004-1820	0.13588
2016-01-02 04:33:00	A69-9004-1836	1.14139
2016-01-02 04:34:00	A69-9004-1829	1.64415
2016-01-02 04:35:00	A69-9004-1820	0.489168
2016-01-02 04:35:00	A69-9004-1836	0.597872
2016-01-02 04:38:00	A69-9004-1820	0.122292
2016-01-02 04:39:00	A69-9004-1829	0.529932
2016-01-02 04:41:00	A69-9004-1820	0.217408
2016-01-02 04:41:00	A69-9004-1836	1.23651
2016-01-02 04:43:00	A69-9004-1836	0.733752
2016-01-02 04:44:00	A69-9004-1820	0.081528
2016-01-02 04:44:00	A69-9004-1826	0.06794
2016-01-02 04:44:00	A69-9004-1829	0.760928
2016-01-02 04:45:00	A69-9004-1836	1.0191
2016-01-02 04:47:00	A69-9004-1820	0.149468
2016-01-02 04:47:00	A69-9004-1829	0.380464
2016-01-02 04:48:00	A69-9004-1836	0.910396
2016-01-02 04:50:00	A69-9004-1827	1.03269
2016-01-02 04:50:00	A69-9004-1829	0.625048
2016-01-02 04:51:00	A69-9004-1836	0.47558
2016-01-02 04:52:00	A69-9004-1827	1.44033
2016-01-02 04:52:00	A69-9004-1829	1.11422
2016-01-02 04:54:00	A69-9004-1836	0.923984
2016-01-02 04:54:00	A69-9004-1820	0.380464
2016-01-02 04:56:00	A69-9004-1826	0.584284
2016-01-02 04:56:00	A69-9004-1836	0.665812
2016-01-02 04:56:00	A69-9004-1820	0.366876
2016-01-02 04:57:00	A69-9004-1829	1.11422
2016-01-02 04:59:00	A69-9004-1820	0.40764
2016-01-02 04:59:00	A69-9004-1826	1.00551
2016-01-02 04:59:00	A69-9004-1836	0.217408
2016-01-02 04:59:00	A69-9004-1829	1.95667
2016-01-02 05:01:00	A69-9004-1820	0.081528
2016-01-02 05:01:00	A69-9004-1836	0.27176
2016-01-02 05:01:00	A69-9004-1821	1.20933
2016-01-02 05:02:00	A69-9004-1826	0.40764
2016-01-02 05:02:00	A69-9004-1829	2.70401
2016-01-02 05:03:00	A69-9004-1820	0.054352
2016-01-02 05:03:00	A69-9004-1821	0.461992
2016-01-02 05:04:00	A69-9004-1836	0.380464
2016-01-02 05:05:00	A69-9004-1829	0.720164
2016-01-02 05:07:00	A69-9004-1836	0.285348
2016-01-02 05:08:00	A69-9004-1829	1.4675
2016-01-02 05:09:00	A69-9004-1836	0.502756
2016-01-02 05:10:00	A69-9004-1820	0.163056
2016-01-02 05:12:00	A69-9004-1836	1.79362
2016-01-02 05:12:00	A69-9004-1826	0.421228
2016-01-02 05:14:00	A69-9004-1836	3.12524
2016-01-02 05:16:00	A69-9004-1836	0.394052
2016-01-02 05:19:00	A69-9004-1836	1.3588
2016-01-02 05:19:00	A69-9004-1829	0.421228
2016-01-02 05:20:00	A69-9004-1826	0.312524
2016-01-02 05:21:00	A69-9004-1829	0.652224
2016-01-02 05:22:00	A69-9004-1821	0.149468
2016-01-02 05:22:00	A69-9004-1826	1.05986
2016-01-02 05:24:00	A69-9004-1836	0.516344
2016-01-02 05:24:00	A69-9004-1826	1.38598
2016-01-02 05:27:00	A69-9004-1829	2.97577
2016-01-02 05:27:00	A69-9004-1836	0.828868
2016-01-02 05:30:00	A69-9004-1826	0.448404
2016-01-02 05:30:00	A69-9004-1829	0.801692
2016-01-02 05:33:00	A69-9004-1826	0.40764
2016-01-02 05:33:00	A69-9004-1836	0.937572
2016-01-02 05:35:00	A69-9004-1836	0.502756
2016-01-02 05:38:00	A69-9004-1820	0.040764
2016-01-02 05:38:00	A69-9004-1836	0.638636
2016-01-02 05:41:00	A69-9004-1820	0.489168
2016-01-02 05:41:00	A69-9004-1826	0.502756
2016-01-02 05:41:00	A69-9004-1836	0.326112
2016-01-02 05:43:00	A69-9004-1820	0.06794
2016-01-02 05:43:00	A69-9004-1829	1.0191
2016-01-02 05:43:00	A69-9004-1836	2.39149
2016-01-02 05:44:00	A69-9004-1826	1.20933
2016-01-02 05:46:00	A69-9004-1829	3.46494
2016-01-02 05:46:00	A69-9004-1836	0.597872
2016-01-02 05:48:00	A69-9004-1829	1.79362
2016-01-02 05:48:00	A69-9004-1836	0.978336
2016-01-02 05:50:00	A69-9004-1820	0.394052
2016-01-02 05:51:00	A69-9004-1826	0.054352
2016-01-02 05:51:00	A69-9004-1836	0.54352
2016-01-02 05:51:00	A69-9004-1829	0.896808
2016-01-02 05:52:00	A69-9004-1820	0.394052
2016-01-02 05:54:00	A69-9004-1836	0.81528
2016-01-02 05:55:00	A69-9004-1820	0.190232
2016-01-02 05:56:00	A69-9004-1826	0.108704
2016-01-02 05:57:00	A69-9004-1829	1.57621
2016-01-02 05:57:00	A69-9004-1836	2.51378
2016-01-02 05:57:00	A69-9004-1820	0.081528
2016-01-02 05:59:00	A69-9004-1829	0.842456
2016-01-02 05:59:00	A69-9004-1826	0.06794
2016-01-02 06:00:00	A69-9004-1820	0.326112
2016-01-02 06:00:00	A69-9004-1836	1.19574
2016-01-02 06:01:00	A69-9004-1829	1.20933
2016-01-02 06:02:00	A69-9004-1820	0.20382
2016-01-02 06:02:00	A69-9004-1826	0.122292
2016-01-02 06:03:00	A69-9004-1836	3.00295
2016-01-02 06:04:00	A69-9004-1829	0.856044
2016-01-02 06:05:00	A69-9004-1826	0.081528
2016-01-02 06:06:00	A69-9004-1836	0.54352
2016-01-02 06:07:00	A69-9004-1829	1.67132
2016-01-02 06:07:00	A69-9004-1820	0.054352
2016-01-02 06:08:00	A69-9004-1836	0.856044
2016-01-02 06:09:00	A69-9004-1829	1.04628
2016-01-02 06:09:00	A69-9004-1820	0.054352
2016-01-02 06:11:00	A69-9004-1836	0.652224
2016-01-02 06:12:00	A69-9004-1820	0.258172
2016-01-02 06:13:00	A69-9004-1826	0.421228
2016-01-02 06:13:00	A69-9004-1836	0.570696
2016-01-02 06:15:00	A69-9004-1820	0.06794
2016-01-02 06:16:00	A69-9004-1826	0.108704
2016-01-02 06:16:00	A69-9004-1836	0.298936
2016-01-02 06:17:00	A69-9004-1829	0.788104
2016-01-02 06:18:00	A69-9004-1820	0.081528
2016-01-02 06:19:00	A69-9004-1826	0.108704
2016-01-02 06:19:00	A69-9004-1836	0.584284
2016-01-02 06:19:00	A69-9004-1829	0.27176
2016-01-02 06:20:00	A69-9004-1820	0.054352
2016-01-02 06:22:00	A69-9004-1826	0.081528
2016-01-02 06:22:00	A69-9004-1836	0.570696
2016-01-02 06:22:00	A69-9004-1820	0.176644
2016-01-02 06:22:00	A69-9004-1829	0.06794
2016-01-02 06:24:00	A69-9004-1826	0.054352
2016-01-02 06:24:00	A69-9004-1836	0.61146
2016-01-02 06:25:00	A69-9004-1820	0.040764
2016-01-02 06:27:00	A69-9004-1820	0.176644
2016-01-02 06:27:00	A69-9004-1836	0.434816
2016-01-02 06:28:00	A69-9004-1829	0.964748
2016-01-02 06:29:00	A69-9004-1826	0.095116
2016-01-02 06:30:00	A69-9004-1820	0.081528
2016-01-02 06:32:00	A69-9004-1820	0.054352
2016-01-02 06:33:00	A69-9004-1836	1.38598
2016-01-02 06:33:00	A69-9004-1829	0.054352
2016-01-02 06:34:00	A69-9004-1826	0.06794
2016-01-02 06:35:00	A69-9004-1820	0.095116
2016-01-02 06:36:00	A69-9004-1836	0.502756
2016-01-02 06:36:00	A69-9004-1829	0.06794
2016-01-02 06:37:00	A69-9004-1826	0.06794
2016-01-02 06:38:00	A69-9004-1820	0.597872
2016-01-02 06:39:00	A69-9004-1836	0.3397
2016-01-02 06:40:00	A69-9004-1826	0.054352
2016-01-02 06:40:00	A69-9004-1820	3.46494
2016-01-02 06:41:00	A69-9004-1829	0.06794
2016-01-02 06:43:00	A69-9004-1826	0.095116
2016-01-02 06:43:00	A69-9004-1820	0.40764
2016-01-02 06:44:00	A69-9004-1836	0.665812
2016-01-02 06:45:00	A69-9004-1837	0.448404
2016-01-02 06:46:00	A69-9004-1827	0.217408
2016-01-02 06:46:00	A69-9004-1836	1.49468
2016-01-02 06:46:00	A69-9004-1820	0.665812
2016-01-02 06:47:00	A69-9004-1837	0.353288
2016-01-02 06:48:00	A69-9004-1836	0.353288
2016-01-02 06:49:00	A69-9004-1820	0.13588
2016-01-02 06:49:00	A69-9004-1821	0.054352
2016-01-02 06:50:00	A69-9004-1837	0.298936
2016-01-02 06:50:00	A69-9004-1829	0.054352
2016-01-02 06:52:00	A69-9004-1820	0.47558
2016-01-02 06:52:00	A69-9004-1827	0.298936
2016-01-02 06:53:00	A69-9004-1829	0.040764
2016-01-02 06:53:00	A69-9004-1837	0.61146
2016-01-02 06:54:00	A69-9004-1836	2.05179
2016-01-02 06:54:00	A69-9004-1820	0.570696
2016-01-02 06:55:00	A69-9004-1829	0.054352
2016-01-02 06:56:00	A69-9004-1837	0.54352
2016-01-02 06:56:00	A69-9004-1820	0.081528
2016-01-02 06:56:00	A69-9004-1826	0.054352
2016-01-02 06:57:00	A69-9004-1827	0.230996
2016-01-02 06:57:00	A69-9004-1836	1.00551
2016-01-02 06:57:00	A69-9004-1829	0.054352
2016-01-02 06:58:00	A69-9004-1837	0.394052
2016-01-02 06:58:00	A69-9004-1820	0.258172
2016-01-02 06:58:00	A69-9004-1826	0.06794
2016-01-02 07:00:00	A69-9004-1829	0.040764
2016-01-02 07:00:00	A69-9004-1836	0.869632
2016-01-02 07:00:00	A69-9004-1820	0.380464
2016-01-02 07:01:00	A69-9004-1826	0.095116
2016-01-02 07:01:00	A69-9004-1837	0.353288
2016-01-02 07:01:00	A69-9004-1827	0.176644
2016-01-02 07:02:00	A69-9004-1829	0.027176
2016-01-02 07:03:00	A69-9004-1820	0.095116
2016-01-02 07:03:00	A69-9004-1826	0.06794
2016-01-02 07:04:00	A69-9004-1827	0.244584
2016-01-02 07:05:00	A69-9004-1820	0.88322
2016-01-02 07:05:00	A69-9004-1837	0.692988
2016-01-02 07:06:00	A69-9004-1836	1.03269
2016-01-02 07:07:00	A69-9004-1820	0.190232
2016-01-02 07:07:00	A69-9004-1829	0.054352
2016-01-02 07:08:00	A69-9004-1826	0.081528
2016-01-02 07:08:00	A69-9004-1837	0.326112
2016-01-02 07:09:00	A69-9004-1836	0.421228
2016-01-02 07:10:00	A69-9004-1829	0.06794
2016-01-02 07:10:00	A69-9004-1820	0.027176
2016-01-02 07:10:00	A69-9004-1837	0.461992
2016-01-02 07:12:00	A69-9004-1836	1.49468
2016-01-02 07:12:00	A69-9004-1820	0.244584
2016-01-02 07:12:00	A69-9004-1829	0.054352
2016-01-02 07:13:00	A69-9004-1837	0.733752
2016-01-02 07:13:00	A69-9004-1826	0.597872
2016-01-02 07:14:00	A69-9004-1836	0.40764
2016-01-02 07:16:00	A69-9004-1837	0.88322
2016-01-02 07:17:00	A69-9004-1836	1.14139
2016-01-02 07:17:00	A69-9004-1820	0.108704
2016-01-02 07:18:00	A69-9004-1829	1.9295
2016-01-02 07:18:00	A69-9004-1837	0.47558
2016-01-02 07:18:00	A69-9004-1826	0.40764
2016-01-02 07:19:00	A69-9004-1836	1.33162
2016-01-02 07:20:00	A69-9004-1820	0.13588
2016-01-02 07:21:00	A69-9004-1837	0.20382
2016-01-02 07:21:00	A69-9004-1836	0.788104
2016-01-02 07:23:00	A69-9004-1826	0.529932
2016-01-02 07:24:00	A69-9004-1837	0.217408
2016-01-02 07:24:00	A69-9004-1836	0.61146
2016-01-02 07:25:00	A69-9004-1829	0.20382
2016-01-02 07:25:00	A69-9004-1820	0.13588
2016-01-02 07:26:00	A69-9004-1837	0.366876
2016-01-02 07:27:00	A69-9004-1836	0.6794
2016-01-02 07:27:00	A69-9004-1829	0.06794
2016-01-02 07:27:00	A69-9004-1826	0.61146
2016-01-02 07:27:00	A69-9004-1821	0.081528
2016-01-02 07:28:00	A69-9004-1837	0.353288
2016-01-02 07:29:00	A69-9004-1829	0.06794
2016-01-02 07:29:00	A69-9004-1826	0.557108
2016-01-02 07:30:00	A69-9004-1836	0.230996
2016-01-02 07:31:00	A69-9004-1837	0.326112
2016-01-02 07:32:00	A69-9004-1826	0.842456
2016-01-02 07:32:00	A69-9004-1829	0.054352
2016-01-02 07:33:00	A69-9004-1836	0.461992
2016-01-02 07:33:00	A69-9004-1820	0.27176
2016-01-02 07:34:00	A69-9004-1837	0.366876
2016-01-02 07:34:00	A69-9004-1826	0.298936
2016-01-02 07:34:00	A69-9004-1829	0.054352
2016-01-02 07:35:00	A69-9004-1820	0.434816
2016-01-02 07:36:00	A69-9004-1836	0.448404
2016-01-02 07:36:00	A69-9004-1826	0.584284
2016-01-02 07:36:00	A69-9004-1829	0.081528
2016-01-02 07:37:00	A69-9004-1837	0.353288
2016-01-02 07:38:00	A69-9004-1836	0.3397
2016-01-02 07:38:00	A69-9004-1820	0.258172
2016-01-02 07:38:00	A69-9004-1826	3.15242
2016-01-02 07:39:00	A69-9004-1837	1.31804
2016-01-02 07:40:00	A69-9004-1836	0.910396
2016-01-02 07:41:00	A69-9004-1829	0.040764
2016-01-02 07:41:00	A69-9004-1820	0.638636
2016-01-02 07:41:00	A69-9004-1826	0.054352
2016-01-02 07:42:00	A69-9004-1837	2.43225
2016-01-02 07:43:00	A69-9004-1836	0.597872
2016-01-02 07:44:00	A69-9004-1837	0.625048
2016-01-02 07:45:00	A69-9004-1836	2.22843
2016-01-02 07:46:00	A69-9004-1829	0.054352
2016-01-02 07:46:00	A69-9004-1820	0.27176
2016-01-02 07:47:00	A69-9004-1837	0.81528
2016-01-02 07:48:00	A69-9004-1820	0.20382
2016-01-02 07:48:00	A69-9004-1829	0.054352
2016-01-02 07:48:00	A69-9004-1836	0.353288
2016-01-02 07:49:00	A69-9004-1826	0.081528
2016-01-02 07:50:00	A69-9004-1837	0.625048
2016-01-02 07:51:00	A69-9004-1829	0.054352
2016-01-02 07:52:00	A69-9004-1836	1.38598
2016-01-02 07:52:00	A69-9004-1837	0.692988
2016-01-02 07:53:00	A69-9004-1820	0.149468
2016-01-02 07:53:00	A69-9004-1829	0.054352
2016-01-02 07:54:00	A69-9004-1837	0.6794
2016-01-02 07:55:00	A69-9004-1836	2.32355
2016-01-02 07:56:00	A69-9004-1820	0.176644
2016-01-02 07:56:00	A69-9004-1826	0.06794
2016-01-02 07:57:00	A69-9004-1837	1.16857
2016-01-02 07:58:00	A69-9004-1836	0.366876
2016-01-02 07:59:00	A69-9004-1826	0.054352
2016-01-02 07:59:00	A69-9004-1820	0.312524
2016-01-02 07:59:00	A69-9004-1837	0.61146
2016-01-02 08:01:00	A69-9004-1836	0.380464
2016-01-02 08:01:00	A69-9004-1826	0.06794
2016-01-02 08:01:00	A69-9004-1820	0.285348
2016-01-02 08:02:00	A69-9004-1837	0.353288
2016-01-02 08:02:00	A69-9004-1829	0.054352
2016-01-02 08:04:00	A69-9004-1837	0.190232
2016-01-02 08:04:00	A69-9004-1820	0.557108
2016-01-02 08:04:00	A69-9004-1836	0.95116
2016-01-02 08:04:00	A69-9004-1829	0.054352
2016-01-02 08:06:00	A69-9004-1837	0.258172
2016-01-02 08:06:00	A69-9004-1820	0.054352
2016-01-02 08:07:00	A69-9004-1836	0.353288
2016-01-02 08:08:00	A69-9004-1837	0.217408
2016-01-02 08:09:00	A69-9004-1829	0.040764
2016-01-02 08:09:00	A69-9004-1820	0.081528
2016-01-02 08:10:00	A69-9004-1836	0.638636
2016-01-02 08:11:00	A69-9004-1826	0.081528
2016-01-02 08:11:00	A69-9004-1837	0.244584
2016-01-02 08:11:00	A69-9004-1829	0.040764
2016-01-02 08:12:00	A69-9004-1820	0.190232
2016-01-02 08:13:00	A69-9004-1836	1.1278
2016-01-02 08:13:00	A69-9004-1826	0.095116
2016-01-02 08:13:00	A69-9004-1837	0.081528
2016-01-02 08:15:00	A69-9004-1836	0.40764
2016-01-02 08:15:00	A69-9004-1820	0.20382
2016-01-02 08:15:00	A69-9004-1826	0.095116
2016-01-02 08:15:00	A69-9004-1837	0.081528
2016-01-02 08:18:00	A69-9004-1820	0.27176
2016-01-02 08:18:00	A69-9004-1826	0.095116
2016-01-02 08:20:00	A69-9004-1826	0.081528
2016-01-02 08:20:00	A69-9004-1820	0.910396
2016-01-02 08:21:00	A69-9004-1836	0.448404
2016-01-02 08:21:00	A69-9004-1837	0.095116
2016-01-02 08:23:00	A69-9004-1820	0.502756
2016-01-02 08:23:00	A69-9004-1836	0.625048
2016-01-02 08:24:00	A69-9004-1837	0.06794
2016-01-02 08:26:00	A69-9004-1836	1.07345
2016-01-02 08:26:00	A69-9004-1837	0.122292
2016-01-02 08:27:00	A69-9004-1820	0.760928
2016-01-02 08:28:00	A69-9004-1829	0.054352
2016-01-02 08:28:00	A69-9004-1836	0.326112
2016-01-02 08:29:00	A69-9004-1837	0.163056
2016-01-02 08:31:00	A69-9004-1826	0.108704
2016-01-02 08:31:00	A69-9004-1837	0.081528
2016-01-02 08:31:00	A69-9004-1820	0.652224
2016-01-02 08:31:00	A69-9004-1836	0.570696
2016-01-02 08:33:00	A69-9004-1820	0.122292
2016-01-02 08:34:00	A69-9004-1837	0.081528
2016-01-02 08:34:00	A69-9004-1836	0.720164
2016-01-02 08:36:00	A69-9004-1820	0.61146
2016-01-02 08:36:00	A69-9004-1826	0.095116
2016-01-02 08:36:00	A69-9004-1836	1.22292
2016-01-02 08:36:00	A69-9004-1829	0.054352
2016-01-02 08:37:00	A69-9004-1837	0.095116
2016-01-02 08:38:00	A69-9004-1820	0.6794
2016-01-02 08:39:00	A69-9004-1836	0.733752
2016-01-02 08:40:00	A69-9004-1837	0.163056
2016-01-02 08:40:00	A69-9004-1820	0.570696
2016-01-02 08:40:00	A69-9004-1826	0.081528
2016-01-02 08:41:00	A69-9004-1836	1.15498
2016-01-02 08:42:00	A69-9004-1829	0.054352
2016-01-02 08:43:00	A69-9004-1837	0.149468
2016-01-02 08:43:00	A69-9004-1827	0.06794
2016-01-02 08:43:00	A69-9004-1820	0.774516
2016-01-02 08:43:00	A69-9004-1826	0.163056
2016-01-02 08:44:00	A69-9004-1836	0.366876
2016-01-02 08:45:00	A69-9004-1820	0.13588
2016-01-02 08:45:00	A69-9004-1837	0.081528
2016-01-02 08:46:00	A69-9004-1827	0.149468
2016-01-02 08:46:00	A69-9004-1826	0.720164
2016-01-02 08:47:00	A69-9004-1836	0.584284
2016-01-02 08:48:00	A69-9004-1837	0.108704
2016-01-02 08:50:00	A69-9004-1836	0.312524
2016-01-02 08:50:00	A69-9004-1837	0.095116
2016-01-02 08:51:00	A69-9004-1820	0.856044
2016-01-02 08:54:00	A69-9004-1820	0.366876
2016-01-02 08:54:00	A69-9004-1829	0.054352
2016-01-02 08:54:00	A69-9004-1837	0.06794
2016-01-02 08:59:00	A69-9004-1820	1.04628
2016-01-02 08:59:00	A69-9004-1826	0.366876
2016-01-02 09:00:00	A69-9004-1829	0.448404
2016-01-02 09:01:00	A69-9004-1820	0.61146
2016-01-02 09:01:00	A69-9004-1826	0.3397
2016-01-02 09:03:00	A69-9004-1836	1.73926
2016-01-02 09:03:00	A69-9004-1837	0.06794
2016-01-02 09:04:00	A69-9004-1826	0.760928
2016-01-02 09:04:00	A69-9004-1820	1.22292
2016-01-02 09:06:00	A69-9004-1836	1.11422
2016-01-02 09:06:00	A69-9004-1837	1.45392
2016-01-02 09:07:00	A69-9004-1820	0.828868
2016-01-02 09:08:00	A69-9004-1829	0.149468
2016-01-02 09:09:00	A69-9004-1836	0.638636
2016-01-02 09:09:00	A69-9004-1820	1.39956
2016-01-02 09:09:00	A69-9004-1826	0.122292
2016-01-02 09:09:00	A69-9004-1837	1.37239
2016-01-02 09:10:00	A69-9004-1829	0.108704
2016-01-02 09:11:00	A69-9004-1820	0.27176
2016-01-02 09:13:00	A69-9004-1829	0.06794
2016-01-02 09:14:00	A69-9004-1820	1.05986
2016-01-02 09:14:00	A69-9004-1837	0.108704
2016-01-02 09:14:00	A69-9004-1826	0.108704
2016-01-02 09:15:00	A69-9004-1836	0.81528
2016-01-02 09:16:00	A69-9004-1820	1.57621
2016-01-02 09:16:00	A69-9004-1837	0.13588
2016-01-02 09:18:00	A69-9004-1836	0.557108
2016-01-02 09:19:00	A69-9004-1837	0.081528
2016-01-02 09:19:00	A69-9004-1820	0.774516
2016-01-02 09:21:00	A69-9004-1836	2.30996
2016-01-02 09:21:00	A69-9004-1837	0.122292
2016-01-02 09:22:00	A69-9004-1820	0.217408
2016-01-02 09:22:00	A69-9004-1829	0.06794
2016-01-02 09:23:00	A69-9004-1836	0.47558
2016-01-02 09:24:00	A69-9004-1837	0.095116
2016-01-02 09:25:00	A69-9004-1826	0.054352
2016-01-02 09:25:00	A69-9004-1820	0.054352
2016-01-02 09:26:00	A69-9004-1836	0.06794
2016-01-02 09:27:00	A69-9004-1837	0.095116
2016-01-02 09:28:00	A69-9004-1829	0.054352
2016-01-02 09:29:00	A69-9004-1837	0.149468
2016-01-02 09:29:00	A69-9004-1836	0.06794
2016-01-02 09:30:00	A69-9004-1820	1.18216
2016-01-02 09:30:00	A69-9004-1826	0.06794
2016-01-02 09:31:00	A69-9004-1829	1.37239
2016-01-02 09:32:00	A69-9004-1837	0.108704
2016-01-02 09:32:00	A69-9004-1836	0.81528
2016-01-02 09:33:00	A69-9004-1820	0.502756
2016-01-02 09:33:00	A69-9004-1829	0.06794
2016-01-02 09:34:00	A69-9004-1837	0.217408
2016-01-02 09:35:00	A69-9004-1836	0.489168
2016-01-02 09:35:00	A69-9004-1826	1.23651
2016-01-02 09:36:00	A69-9004-1820	0.61146
2016-01-02 09:37:00	A69-9004-1837	0.190232
2016-01-02 09:38:00	A69-9004-1836	0.122292
2016-01-02 09:39:00	A69-9004-1829	0.06794
2016-01-02 09:39:00	A69-9004-1820	0.380464
2016-01-02 09:40:00	A69-9004-1837	0.06794
2016-01-02 09:40:00	A69-9004-1826	0.149468
2016-01-02 09:41:00	A69-9004-1829	0.095116
2016-01-02 09:41:00	A69-9004-1836	0.61146
2016-01-02 09:42:00	A69-9004-1820	0.380464
2016-01-02 09:42:00	A69-9004-1837	0.149468
2016-01-02 09:44:00	A69-9004-1829	0.054352
2016-01-02 09:44:00	A69-9004-1836	0.461992
[truncated: 334,783+ more rows]

## Sheet: GAM_analysis_data
Date	Dec_date	Fish_ID	TL_cm	Accel_med	Dschrg_ML_d	Temp_C	PAR
2016-01-01	42370.4	1220813	748	0.095116	367.398	27.1	2112.27
2016-01-01	42370.5	1220813	748	0.054352	368.614	27.3	2307.34
2016-01-01	42370.5	1220813	748	0.129086	368.973	27.4	1835
2016-01-01	42370.5	1220813	748	0.054352	369.656	27.6	1177.4
2016-01-01	42370.6	1220813	748	0.061146	370.132	27.7	1153.41
2016-01-01	42370.6	1220813	748	0.06794	370.258	27.8	1046.84
2016-01-01	42370.7	1220813	748	0.06794	370.507	27.9	876.93
2016-01-01	42370.7	1220813	748	0.163056	370.954	27.9	603.316
2016-01-01	42370.8	1220813	748	0.10191	371.363	27.9	297.146
2016-01-01	42370.8	1220813	748	0.3397	371.686	27.9	68.5411
2016-01-01	42370.8	1220813	748	0.115498	372.247	27.8	0.0917061
2016-01-01	42370.9	1220813	748	0.06794	373.011	27.8	0
2016-01-01	42370.9	1220813	748	0.30573	373.434	27.7	0
2016-01-01	42371	1220813	748	0.115498	374.168	27.5	0
2016-01-02	42371	1220813	748	0.163056	374.694	27.4	0
2016-01-02	42371	1220813	748	0.421228	375.618	27.3	0
2016-01-02	42371.1	1220813	748	0.380464	376.935	27.2	0
2016-01-02	42371.1	1220813	748	0.122292	377.714	27.1	0
2016-01-02	42371.2	1220813	748	0.183438	378.442	26.9	0.0183412
2016-01-02	42371.2	1220813	748	0.122292	379.613	26.7	41.6346
2016-01-02	42371.2	1220813	748	0.176644	380.997	26.6	311.104
2016-01-02	42371.3	1220813	748	0.224202	381.764	26.4	912.622
2016-01-02	42371.3	1220813	748	0.529932	381.798	26.4	1701.46
2016-01-02	42371.4	1220813	748	0.434816	382.32	26.4	2077.57
2016-01-02	42371.4	1220813	748	0.081528	382.262	26.5	3747.62
2016-01-02	42371.5	1220813	748	0.108704	381.363	26.6	3263.01
2016-01-02	42371.5	1220813	748	0.06794	380.914	26.7	2077.77
2016-01-02	42371.5	1220813	748	0.122292	380.118	27.1	2993.86
2016-01-02	42371.6	1220813	748	0.054352	378.358	27.5	3232.71
2016-01-02	42371.6	1220813	748		378.258	27.8	2594.2
2016-01-02	42371.7	1220813	748	0.081528	377.798	27.9	904.534
2016-01-02	42371.7	1220813	748	0.597872	377.323	27.9	1081.86
2016-01-02	42371.8	1220813	748	0.081528	377.022	27.9	314.607
2016-01-02	42371.8	1220813	748	0.081528	377.247	27.8	18.5246
2016-01-02	42371.8	1220813	748	0.3397	377.056	27.6	0.29346
2016-01-02	42371.9	1220813	748	0.346494	376.402	27.5	0
2016-01-02	42371.9	1220813	748		376.502	27.4	0
2016-01-02	42372	1220813	748	0.258172	376.339	27.2	0
2016-01-03	42372	1220813	748	0.529932	376.334	27.1	0
2016-01-03	42372	1220813	748	0.550314	375.889	26.9	0
2016-01-03	42372.1	1220813	748	0.570696	375.555	26.8	0
2016-01-03	42372.1	1220813	748		375.053	26.7	0
2016-01-03	42372.2	1220813	748		374.754	26.5	0.0366824
2016-01-03	42372.2	1220813	748	0.638636	374.405	26.4	57.4447
2016-01-03	42372.2	1220813	748	0.06794	374.305	26.2	368.255
2016-01-03	42372.3	1220813	748	0.176644	374.351	26.1	1464.93
2016-01-03	42372.3	1220813	748	0.095116	374.472	26	2486.13
2016-01-03	42372.4	1220813	748	0.081528	374.658	26.1	2872.8
2016-01-03	42372.4	1220813	748	0.10191	374.803	26.4	3527.68
2016-01-03	42372.5	1220813	748	0.122292	374.642	26.7	3908.57
2016-01-03	42372.5	1220813	748	0.183438	374.511	27.1	2763.05
2016-01-03	42372.5	1220813	748	0.122292	346.498	27.6	2744.43
2016-01-03	42372.6	1220813	748	0.197026	311.266	28	3431.53
2016-01-03	42372.6	1220813	748	0.081528	304.532	28.3	2765.03
2016-01-03	42372.7	1220813	748	0.074734	300.026	28.3	1552.73
2016-01-03	42372.7	1220813	748	0.692988	295.604	28.2	412.329
2016-01-03	42372.8	1220813	748	0.230996	293.001	27.9	376.875
2016-01-03	42372.8	1220813	748	0.230996	290.861	27.7	56.3259
2016-01-03	42372.8	1220813	748	0.353288	288.562	27.5	0.0917061
2016-01-03	42372.9	1220813	748	1.16857	286.488	27.4	0
2016-01-03	42372.9	1220813	748	0.163056	284.779	27.4	0
2016-01-03	42373	1220813	748	0.23779	282.926	27.3	0
2016-01-04	42373	1220813	748	0.468786	280.929	27.2	0
2016-01-04	42373	1220813	748	0.332906	278.934	27.1	0
2016-01-04	42373.1	1220813	748	0.37367	277.331	26.9	0
2016-01-04	42373.1	1220813	748	0.06794	276.041	26.7	0
2016-01-04	42373.2	1220813	748	0.081528	274.578	26.6	0.0183412
2016-01-04	42373.2	1220813	748	0.06794	273.224	26.3	55.1704
2016-01-04	42373.2	1220813	748	0.06794	271.939	26.1	455.834
2016-01-04	42373.3	1220813	748	0.06794	273.373	26	1236.12
2016-01-04	42373.3	1220813	748	0.40764	302.604	26	1837.2
2016-01-04	42373.4	1220813	748	0.387258	309.177	26.1	2447.62
2016-01-04	42373.4	1220813	748	0.353288	310.016	26.4	3333.43
2016-01-04	42373.5	1220813	748	0.394052	309.706	26.7	3418.56
2016-01-04	42373.5	1220813	748	0.964748	309.658	26.9	3882.21
2016-01-04	42373.5	1220813	748		309.766	27.2	2089.41
2016-01-04	42373.6	1220813	748	0.95116	321.921	27.4	1864.97
2016-01-04	42373.6	1220813	748	0.190232	325.794	27.4	1973.08
2016-01-04	42373.7	1220813	748	0.264966	325.886	27.4	1866.38
2016-01-04	42373.7	1220813	748	0.074734	325.409	27.3	1090.95
2016-01-04	42373.8	1220813	748	0.061146	325.241	27.2	343.531
2016-01-04	42373.8	1220813	748	0.095116	324.752	27.1	70.3753
2016-01-04	42373.8	1220813	748	0.258172	325.372	27	0.366824
2016-01-04	42373.9	1220813	748	0.122292	326.219	26.9	0
2016-01-04	42373.9	1220813	748	0.298936	327.098	26.7	0
2016-01-04	42374	1220813	748	0.176644	327.875	26.6	0
2016-01-05	42374	1220813	748	0.230996	328.64	26.5	0
2016-01-05	42374	1220813	748	0.149468	329.704	26.3	0
2016-01-05	42374.1	1220813	748	0.20382	330.578	26.1	0
2016-01-05	42374.1	1220813	748	0.720164	331.358	25.9	0
2016-01-05	42374.2	1220813	748	0.190232	332.423	25.7	0.0550237
2016-01-05	42374.2	1220813	748	0.06794	332.805	25.6	82.0036
2016-01-05	42374.2	1220813	748	0.081528	333.645	25.4	762.683
2016-01-05	42374.3	1220813	748	0.122292	335.86	25.3	1669.36
2016-01-05	42374.3	1220813	748	0.10191	337.922	25.3	2188.27
2016-01-05	42374.4	1220813	748	0.061146	339.67	25.4	2852.92
2016-01-05	42374.4	1220813	748	0.054352	341.434	25.7	3386.63
2016-01-05	42374.5	1220813	748	0.6794	343.354	26	2134.55
2016-01-05	42374.5	1220813	748	0.06794	344.638	26.3	2622.67
2016-01-05	42374.5	1220813	748	0.06794	345.802	26.6	1487.16
2016-01-05	42374.6	1220813	748	0.088322	347.149	26.9	1899.75
2016-01-05	42374.6	1220813	748	0.06794	348.262	27.1	1840.43
2016-01-05	42374.7	1220813	748	0.10191	348.895	27.3	1847.86
2016-01-05	42374.7	1220813	748	0.278554	349.218	27.3	1361.65
2016-01-05	42374.8	1220813	748	0.61146	349.488	27.2	577.73
2016-01-05	42374.8	1220813	748	0.27176	349.889	27	81.1599
2016-01-05	42374.8	1220813	748	0.421228	350.954	26.9	0.513554
2016-01-05	42374.9	1220813	748	0.44161	351.548	26.7	0
2016-01-05	42374.9	1220813	748	0.54352	351.898	26.6	0
2016-01-05	42375	1220813	748	0.529932	352.625	26.6	0
2016-01-06	42375	1220813	748	0.536726	354.046	26.5	0
2016-01-06	42375	1220813	748	0.502756	354.141	26.3	0
2016-01-06	42375.1	1220813	748	0.625048	354.714	26.2	0
2016-01-06	42375.1	1220813	748	0.54352	354.953	26	0
2016-01-06	42375.2	1220813	748	0.774516	355.35	25.8	0.0366824
2016-01-06	42375.2	1220813	748	0.183438	355.599	25.5	79.124
2016-01-06	42375.2	1220813	748	0.06794	356.273	25.4	866.091
2016-01-06	42375.3	1220813	748	0.06794	356.486	25.3	1679.25
2016-01-06	42375.3	1220813	748	0.06794	356.772	25.3	2050.86
2016-01-06	42375.4	1220813	748	0.366876	356.868	25.4	2841.79
2016-01-06	42375.4	1220813	748	0.074734	356.278	25.7	3391.59
2016-01-06	42375.5	1220813	748	0.516344	355.346	26	3126.9
2016-01-06	42375.5	1220813	748		354.301	26.4	3482.94
2016-01-06	42375.5	1220813	748	0.108704	353.698	26.8	3550.9
2016-01-06	42375.6	1220813	748	0.088322	353.041	27.3	3251.16
2016-01-06	42375.6	1220813	748	0.176644	352.15	27.7	2628.79
2016-01-06	42375.7	1220813	748		351.433	27.8	2092.73
2016-01-06	42375.7	1220813	748	0.312524	350.638	27.8	1328.62
2016-01-06	42375.8	1220813	748	0.489168	349.595	27.8	561.516
2016-01-06	42375.8	1220813	748	0.414434	349.217	27.6	93.3385
2016-01-06	42375.8	1220813	748	0.394052	348.82	27.4	0.513554
2016-01-06	42375.9	1220813	748		348.526	27.3	0
2016-01-06	42375.9	1220813	748		348.382	27.2	0
2016-01-06	42376	1220813	748	0.434816	348.464	27.1	0
2016-01-07	42376	1220813	748	0.23779	347.799	27	0
2016-01-07	42376	1220813	748	0.081528	347.847	26.9	0
2016-01-07	42376.1	1220813	748	0.584284	347.832	26.7	0
2016-01-07	42376.1	1220813	748	0.774516	348.03	26.5	0
2016-01-07	42376.2	1220813	748	0.482374	348.086	26.3	0.0183412
2016-01-07	42376.2	1220813	748	0.122292	347.751	26.1	76.1894
2016-01-07	42376.2	1220813	748	0.13588	347.847	25.9	847.786
2016-01-07	42376.3	1220813	748	0.190232	347.704	25.7	1681.8
2016-01-07	42376.3	1220813	748	0.081528	348.195	25.7	2428.91
2016-01-07	42376.4	1220813	748	0.230996	348.49	25.8	3058.16
2016-01-07	42376.4	1220813	748	0.108704	348.584	26	3504.46
2016-01-07	42376.5	1220813	748	0.584284	348.946	26.4	3790.16
2016-01-07	42376.5	1220813	748	0.06794	348.774	26.9	3808.5
2016-01-07	42376.5	1220813	748	0.122292	348.706	27.3	3616.83
2016-01-07	42376.6	1220813	748	0.163056	348.623	27.7	3230.31
2016-01-07	42376.6	1220813	748	0.149468	348.254	28.1	2649.76
2016-01-07	42376.7	1220813	748	0.06794	347.68	28.3	1955.56
2016-01-07	42376.7	1220813	748	0.10191	348.186	28.3	1271.3
2016-01-07	42376.8	1220813	748	0.074734	348.308	28.2	544.129
2016-01-07	42376.8	1220813	748	0.10191	347.535	28	90.2021
2016-01-07	42376.8	1220813	748	0.360082	347.282	27.8	0.385166
2016-01-07	42376.9	1220813	748	0.197026	347.207	27.6	0
2016-01-07	42376.9	1220813	748	0.828868	346.64	27.5	0
2016-01-07	42377	1220813	748	0.788104	346.64	27.4	0
2016-01-08	42377	1220813	748	0.353288	346.592	27.3	0
2016-01-08	42377	1220813	748	0.529932	346.21	27.1	0
2016-01-08	42377.1	1220813	748	0.448404	345.965	26.9	0
2016-01-08	42377.1	1220813	748		345.882	26.7	0
2016-01-08	42377.2	1220813	748	0.27176	345.288	26.4	0.0183412
2016-01-08	42377.2	1220813	748	0.06794	344.954	26.2	66.1201
2016-01-08	42377.2	1220813	748	0.061146	344.784	25.9	394.355
2016-01-08	42377.3	1220813	748	0.088322	344.593	25.7	897.399
2016-01-08	42377.3	1220813	748	0.176644	344.688	25.6	2288.36
2016-01-08	42377.4	1220813	748	0.06794	344.674	25.6	2985.22
2016-01-08	42377.4	1220813	748	0.054352	344.593	25.9	3168.17
2016-01-08	42377.5	1220813	748	0.074734	344.879	26.1	2598.95
2016-01-08	42377.5	1220813	748	0.482374	344.825	26.4	3217.49
2016-01-08	42377.5	1220813	748	0.448404	344.81	26.8	3629.25
2016-01-08	42377.6	1220813	748	0.16985	344.736	27.2	3114.23
2016-01-08	42377.6	1220813	748	0.095116	344.974	27.5	2663.6
2016-01-08	42377.7	1220813	748	0.095116	344.634	27.7	1927.57
2016-01-08	42377.7	1220813	748	0.095116	344.442	27.8	1104.66
2016-01-08	42377.8	1220813	748	0.095116	344.258	27.7	459.099
2016-01-08	42377.8	1220813	748	0.095116	344.081	27.6	78.2803
2016-01-08	42377.8	1220813	748	0.40764	344.293	27.5	0.275118
2016-01-08	42377.9	1220813	748	0.516344	344.826	27.3	0
2016-01-08	42377.9	1220813	748	0.414434	345.381	27.2	0
2016-01-08	42378	1220813	748	0.380464	345.554	27.1	0
2016-01-09	42378	1220813	748		347.955	27	0
2016-01-09	42378	1220813	748	0.570696	348.64	26.8	0
2016-01-09	42378.1	1220813	748	0.529932	349.49	26.7	0
2016-01-09	42378.1	1220813	748	0.380464	350.387	26.5	0
2016-01-09	42378.2	1220813	748	0.081528	351.226	26.2	0.0366824
2016-01-09	42378.2	1220813	748	0.414434	352.036	26	71.384
2016-01-09	42378.2	1220813	748	0.095116	352.681	25.8	846.887
2016-01-09	42378.3	1220813	748	0.13588	353.665	25.6	1625.27
2016-01-09	42378.3	1220813	748	0.353288	354.29	25.6	2332.8
2016-01-09	42378.4	1220813	748	0.115498	354.894	25.7	3047.91
2016-01-09	42378.4	1220813	748	0.06794	355.537	25.9	3263.71
2016-01-09	42378.5	1220813	748	0.06794	355.769	26.2	3683.01
2016-01-09	42378.5	1220813	748	0.081528	355.266	26.6	3803.53
2016-01-09	42378.5	1220813	748	0.06794	354.645	27.1	3616.41
2016-01-09	42378.6	1220813	748	0.081528	349.734	27.5	3200.14
2016-01-09	42378.6	1220813	748	0.122292	347.346	27.9	2566.98
2016-01-09	42378.7	1220813	748	0.06794	348.306	28.1	1868.77
2016-01-09	42378.7	1220813	748	0.054352	348.327	28.2	1224.37
2016-01-09	42378.8	1220813	748	0.129086	347.902	28.1	638.696
2016-01-09	42378.8	1220813	748	0.108704	347.59	27.9	105.187
2016-01-09	42378.8	1220813	748	0.557108	348.035	27.8	0.256777
2016-01-09	42378.9	1220813	748	0.923984	348.952	27.6	0
2016-01-09	42378.9	1220813	748	0.461992	349.159	27.5	0
2016-01-09	42379	1220813	748	0.244584	349.367	27.4	0
2016-01-10	42379	1220813	748	0.495962	350.655	27.3	0
2016-01-10	42379	1220813	748	0.06794	350.57	27.2	0
2016-01-10	42379.1	1220813	748	0.360082	350.347	27.1	0
2016-01-10	42379.1	1220813	748	0.835662	350.757	26.9	0
2016-01-10	42379.2	1220813	748	0.06794	351.388	26.7	0.0183412
2016-01-10	42379.2	1220813	748	0.06794	351.627	26.4	72.3194
2016-01-10	42379.2	1220813	748	0.074734	351.728	26.2	838.304
2016-01-10	42379.3	1220813	748	0.06794	351.649	26	1589.56
2016-01-10	42379.3	1220813	748	0.054352	350.509	26	2397.36
2016-01-10	42379.4	1220813	748	0.095116	349.219	26.1	3000.51
2016-01-10	42379.4	1220813	748	0.122292	347.038	26.4	3441.78
2016-01-10	42379.5	1220813	748	0.13588	344.584	26.8	3679.1
2016-01-10	42379.5	1220813	748	0.108704	342.838	27.2	3728.84
2016-01-10	42379.5	1220813	748	0.230996	340.614	27.7	3544.24
2016-01-10	42379.6	1220813	748	0.27176	338.45	28.2	3156.4
2016-01-10	42379.6	1220813	748	0.13588	337.354	28.6	2582.15
2016-01-10	42379.7	1220813	748	0.081528	335.889	28.9	1901.53
2016-01-10	42379.7	1220813	748	0.10191	333.939	28.9	1006.75
2016-01-10	42379.8	1220813	748	0.088322	332.449	28.9	308.866
2016-01-10	42379.8	1220813	748	0.27176	330.84	28.7	56.2892
2016-01-10	42379.8	1220813	748	0.516344	329.697	28.6	0.201753
2016-01-10	42379.9	1220813	748		329.511	28.4	0
2016-01-10	42379.9	1220813	748	0.557108	329.019	28.3	0
2016-01-10	42380	1220813	748	0.523138	328.131	28.2	0
2016-01-11	42380	1220813	748	0.557108	325.808	28.1	0
2016-01-11	42380	1220813	748	0.40764	325.384	28.1	0
2016-01-11	42380.1	1220813	748	0.346494	325.02	27.9	0
2016-01-11	42380.1	1220813	748	0.44161	324.15	27.8	0
2016-01-11	42380.2	1220813	748	0.3397	323.948	27.6	0
2016-01-11	42380.2	1220813	748	0.081528	323.848	27.4	65.7349
2016-01-11	42380.2	1220813	748	0.06794	323.726	27.2	311.122
2016-01-11	42380.3	1220813	748	0.108704	323.282	27	499.578
2016-01-11	42380.3	1220813	748	0.095116	323.585	27	2299.09
2016-01-11	42380.4	1220813	748	0.095116	324.273	27.1	2399.53
2016-01-11	42380.4	1220813	748	0.06794	324.416	27.3	3186.51
2016-01-11	42380.5	1220813	748	0.06794	324.598	27.6	3591.72
2016-01-11	42380.5	1220813	748	0.081528	325.246	28.1	2187.96
2016-01-11	42380.5	1220813	748	0.061146	325.33	28.3	3449.82
2016-01-11	42380.6	1220813	748	0.06794	325.919	28.4	787.444
2016-01-11	42380.6	1220813	748	0.054352	326.226	28.6	823.539
2016-01-11	42380.7	1220813	748	0.06794	326.732	28.5	561.828
2016-01-11	42380.7	1220813	748	0.108704	326.918	28.5	596.732
2016-01-11	42380.8	1220813	748	0.149468	327.346	28.4	212.648
2016-01-11	42380.8	1220813	748	0.176644	327.718	28.2	46.2015
2016-01-11	42380.8	1220813	748	0.482374	328.354	28	0.110047
2016-01-11	42380.9	1220813	748		329.157	27.9	0
2016-01-11	42380.9	1220813	748		329.679	27.9	0
2016-01-11	42381	1220813	748		330.554	27.9	0
2016-01-12	42381	1220813	748	0.251378	334.201	27.8	0
2016-01-12	42381	1220813	748	0.461992	335.139	27.7	0
2016-01-12	42381.1	1220813	748	0.06794	334.394	27.6	0
2016-01-12	42381.1	1220813	748	0.081528	334.303	27.4	0
2016-01-12	42381.2	1220813	748	0.13588	334.589	27.2	0
2016-01-12	42381.2	1220813	748	0.054352	334.907	27	39.617
2016-01-12	42381.2	1220813	748	0.06794	335.758	26.8	693.335
2016-01-12	42381.3	1220813	748	0.061146	336.966	26.7	1579.75
2016-01-12	42381.3	1220813	748	0.081528	337.533	26.7	2306.83
2016-01-12	42381.4	1220813	748	0.06794	337.036	26.8	2770.11
2016-01-12	42381.4	1220813	748	0.074734	336.638	27.1	3451.65
2016-01-12	42381.5	1220813	748	0.06794	335.082	27.4	3663.82
2016-01-12	42381.5	1220813	748	0.06794	333.254	28	3685.81
2016-01-12	42381.5	1220813	748	0.06794	331.994	28.4	3449.01
2016-01-12	42381.6	1220813	748	0.054352	330.442	28.9	3108.45
2016-01-12	42381.6	1220813	748	0.197026	329.378	29.2	2530.23
2016-01-12	42381.7	1220813	748	0.06794	328.254	29.4	1845.04
2016-01-12	42381.7	1220813	748	0.074734	326.178	29.5	1200.52
2016-01-12	42381.8	1220813	748	0.054352	324.594	29.4	523.312
2016-01-12	42381.8	1220813	748	0.13588	322.93	29.3	80.9215
2016-01-12	42381.8	1220813	748	0.516344	321.49	29.1	0.421848
2016-01-12	42381.9	1220813	748	0.312524	320.637	29	0
2016-01-12	42381.9	1220813	748	0.50955	321.441	28.9	0
2016-01-12	42382	1220813	748	0.550314	321.681	28.8	0
2016-01-13	42382	1220813	748	0.217408	318.036	28.7	0
2016-01-13	42382	1220813	748	0.760928	317.349	28.6	0
2016-01-13	42382.1	1220813	748	0.54352	316.662	28.5	0
2016-01-13	42382.1	1220813	748	0.54352	316.258	28.4	0
2016-01-13	42382.2	1220813	748	0.54352	315.772	28.2	0
2016-01-13	42382.2	1220813	748	0.400846	315.57	28	52.5476
2016-01-13	42382.2	1220813	748	0.06794	316.278	27.8	708.32
2016-01-13	42382.3	1220813	748	0.06794	317.187	27.7	1449.62
2016-01-13	42382.3	1220813	748	0.06794	317.39	27.7	2265.84
2016-01-13	42382.4	1220813	748	0.16985	318.016	27.8	2890.12
2016-01-13	42382.4	1220813	748	0.326112	318.725	28	3347.8
2016-01-13	42382.5	1220813	748	0.421228	319.311	28.3	3549.08
2016-01-13	42382.5	1220813	748	0.163056	320.182	28.7	3586.09
2016-01-13	42382.5	1220813	748	0.16985	320.849	29.2	3467.74
2016-01-13	42382.6	1220813	748	0.115498	321.719	29.6	3055.59
2016-01-13	42382.6	1220813	748	0.081528	322.226	29.9	2497.89
2016-01-13	42382.7	1220813	748	0.06794	322.915	30.2	1342.91
2016-01-13	42382.7	1220813	748	0.10191	323.079	30.1	553.318
2016-01-13	42382.8	1220813	748	0.149468	323.467	29.9	168.904
2016-01-13	42382.8	1220813	748	0.095116	324.3	29.7	40.0205
2016-01-13	42382.8	1220813	748	0.230996	324.891	29.6	0.0733649
2016-01-13	42382.9	1220813	748	0.230996	325.704	29.5	0
2016-01-13	42382.9	1220813	748	0.095116	326.031	29.4	0
2016-01-13	42383	1220813	748	0.108704	325.734	29.4	0
2016-01-14	42383	1220813	748	0.06794	325.861	29.4	0
2016-01-14	42383	1220813	748	0.414434	326.147	29.3	0
2016-01-14	42383.1	1220813	748	0.47558	326.332	29.1	0
2016-01-14	42383.1	1220813	748	0.50955	326.434	28.9	0
2016-01-14	42383.2	1220813	748	0.434816	326.742	28.7	0
2016-01-14	42383.2	1220813	748	0.115498	327.05	28.5	33.0509
2016-01-14	42383.2	1220813	748	0.13588	327.172	28.2	641.044
2016-01-14	42383.3	1220813	748	0.285348	327.033	28	1676.88
2016-01-14	42383.3	1220813	748	0.230996	327.399	27.9	1550.81
2016-01-14	42383.4	1220813	748	0.27176	327.117	27.7	1431.35
2016-01-14	42383.4	1220813	748	0.176644	326.206	27.5	806.463
2016-01-14	42383.5	1220813	748	0.06794	326.424	27.4	683.577
2016-01-14	42383.5	1220813	748	0.06794	327.373	27.4	935.2
2016-01-14	42383.5	1220813	748	0.108704	327.994	27.4	1049.15
2016-01-14	42383.6	1220813	748	0.081528	328.056	27.4	818.807
2016-01-14	42383.6	1220813	748	0.06794	328.294	27.3	612.285
2016-01-14	42383.7	1220813	748	0.081528	328.219	27.2	559.426
2016-01-14	42383.7	1220813	748	0.06794	327.845	27.1	506.291
2016-01-14	42383.8	1220813	748	0.108704	328.074	27	569.825
2016-01-14	42383.8	1220813	748	0.081528	328.182	26.8	111.001
2016-01-14	42383.8	1220813	748	0.448404	328.415	26.7	0.495213
2016-01-14	42383.9	1220813	748		329.166	26.6	0
2016-01-14	42383.9	1220813	748	0.40764	329.07	26.4	0
2016-01-14	42384	1220813	748	0.54352	329.138	26.1	0
2016-01-15	42384	1220813	748	0.394052	329.524	25.9	0
2016-01-15	42384	1220813	748	0.570696	329.49	25.7	0
2016-01-15	42384.1	1220813	748	0.57749	330.026	25.5	0
2016-01-15	42384.1	1220813	748	0.380464	330.333	25.3	0
2016-01-15	42384.2	1220813	748	0.353288	330.724	25.1	0
2016-01-15	42384.2	1220813	748	0.06794	331.068	24.8	49.5396
2016-01-15	42384.2	1220813	748	0.081528	331.66	24.6	767.213
2016-01-15	42384.3	1220813	748	0.081528	331.891	24.4	1595.96
2016-01-15	42384.3	1220813	748	0.434816	332.452	24.3	2370.68
2016-01-15	42384.4	1220813	748	0.455198	332.086	24.3	3068.32
2016-01-15	42384.4	1220813	748	0.516344	331.746	24.5	3543.93
2016-01-15	42384.5	1220813	748	0.434816	332.096	24.7	3796.27
2016-01-15	42384.5	1220813	748	0.47558	332.78	25.1	3845.42
2016-01-15	42384.5	1220813	748	0.40764	333.348	25.5	3658.72
2016-01-15	42384.6	1220813	748	0.421228	333.75	25.8	3278.03
2016-01-15	42384.6	1220813	748	0.27176	334.394	26.1	2694.69
2016-01-15	42384.7	1220813	748	0.251378	334.616	26.3	1997.73
2016-01-15	42384.7	1220813	748	0.366876	334.86	26.3	1277.37
2016-01-15	42384.8	1220813	748	0.40764	335.147	26.1	531.859
2016-01-15	42384.8	1220813	748	0.312524	335.768	25.8	85.4334
2016-01-15	42384.8	1220813	748	0.387258	336.389	25.6	0.440189
2016-01-15	42384.9	1220813	748	0.584284	336.622	25.3	0
2016-01-15	42384.9	1220813	748	0.529932	336.745	25.2	0
2016-01-15	42385	1220813	748	0.597872	336.914	25.1	0
2016-01-16	42385	1220813	748	0.421228	339.597	25	0
2016-01-16	42385	1220813	748	0.584284	339.581	24.9	0
2016-01-16	42385.1	1220813	748	0.448404	339.655	24.7	0
2016-01-16	42385.1	1220813	748	0.387258	339.55	24.6	0
2016-01-16	42385.2	1220813	748	0.285348	339.498	24.4	0
2016-01-16	42385.2	1220813	748	0.081528	339.211	24.2	44.5508
2016-01-16	42385.2	1220813	748	0.217408	339.354	24	740.784
2016-01-16	42385.3	1220813	748	0.06794	339.354	23.8	1585.32
2016-01-16	42385.3	1220813	748	0.197026	339.339	23.7	2354.96
2016-01-16	42385.4	1220813	748	0.258172	339.568	23.8	3014.95
2016-01-16	42385.4	1220813	748	0.176644	339.909	24	3484.8
2016-01-16	42385.5	1220813	748	0.088322	339.744	24.3	3742.12
2016-01-16	42385.5	1220813	748	0.081528	339.242	24.8	3775.6
2016-01-16	42385.5	1220813	748	0.149468	338.874	25.3	3608.8
2016-01-16	42385.6	1220813	748	0.149468	337.838	25.8	3220.55
2016-01-16	42385.6	1220813	748	0.217408	336.838	26.2	2646.88
2016-01-16	42385.7	1220813	748	0.421228	336.069	26.3	1917.28
2016-01-16	42385.7	1220813	748	0.584284	334.864	26.4	1212.87
2016-01-16	42385.8	1220813	748	0.183438	333.975	26.3	407.083
2016-01-16	42385.8	1220813	748	0.081528	333.514	26.1	85.7269
2016-01-16	42385.8	1220813	748	0.108704	333.494	26	0.14673
2016-01-16	42385.9	1220813	748	0.13588	333.231	25.9	0
2016-01-16	42385.9	1220813	748	0.06794	332.248	25.7	0
2016-01-16	42386	1220813	748	0.298936	331.866	25.6	0
2016-01-17	42386	1220813	748	0.13588	332.283	25.5	0
2016-01-17	42386	1220813	748	0.108704	331.703	25.5	0
2016-01-17	42386.1	1220813	748	0.122292	330.959	25.3	0
2016-01-17	42386.1	1220813	748	0.557108	330.188	25.2	0
2016-01-17	42386.2	1220813	748	0.597872	329.36	25	0
2016-01-17	42386.2	1220813	748	0.20382	328.559	24.8	39.1218
2016-01-17	42386.2	1220813	748	0.108704	328.214	24.6	484.777
2016-01-17	42386.3	1220813	748	0.06794	327.587	24.5	899.802
2016-01-17	42386.3	1220813	748	0.088322	327.304	24.4	1846.36
2016-01-17	42386.4	1220813	748	0.06794	326.777	24.5	1876.86
2016-01-17	42386.4	1220813	748	0.149468	326.371	24.7	3347.29
2016-01-17	42386.5	1220813	748	0.06794	325.622	25	3748.84
2016-01-17	42386.5	1220813	748	0.115498	324.671	25.5	3765.45
2016-01-17	42386.5	1220813	748	0.06794	323.558	26	3594.62
2016-01-17	42386.6	1220813	748	0.095116	322.588	26.4	3201.77
2016-01-17	42386.6	1220813	748	0.108704	321.982	26.9	2630.2
2016-01-17	42386.7	1220813	748	0.081528	320.87	27.1	1940.65
2016-01-17	42386.7	1220813	748	0.115498	319.477	27.2	1265.73
2016-01-17	42386.8	1220813	748	0.298936	318.652	27.1	530.171
2016-01-17	42386.8	1220813	748	0.244584	317.951	27	73.4933
2016-01-17	42386.8	1220813	748	0.448404	317.269	26.8	0.165071
2016-01-17	42386.9	1220813	748	0.455198	316.587	26.7	0
2016-01-17	42386.9	1220813	748	0.400846	315.906	26.6	0
2016-01-17	42387	1220813	748	0.455198	315.14	26.5	0
2016-01-18	42387	1220813	748	0.47558	314.315	26.4	0
2016-01-18	42387	1220813	748	0.278554	313.87	26.3	0
2016-01-18	42387.1	1220813	748	0.224202	313.35	26.2	0
2016-01-18	42387.1	1220813	748	0.312524	312.71	26	0
2016-01-18	42387.2	1220813	748	0.366876	312.006	25.8	0
2016-01-18	42387.2	1220813	748	0.054352	311.263	25.6	36.2606
2016-01-18	42387.2	1220813	748	0.054352	310.978	25.4	747.845
2016-01-18	42387.3	1220813	748	0.06794	311.444	25.2	1550.88
2016-01-18	42387.3	1220813	748	0.054352	312.512	25.1	2287.68
2016-01-18	42387.4	1220813	748	0.06794	314.78	25.2	2928.93
2016-01-18	42387.4	1220813	748	0.088322	316.665	25.4	3396.13
2016-01-18	42387.5	1220813	748	0.06794	318.571	25.8	3649.72
2016-01-18	42387.5	1220813	748	0.054352	320.991	26.2	3587.12
2016-01-18	42387.5	1220813	748	0.061146	322.63	26.7	3516.38
2016-01-18	42387.6	1220813	748	0.06794	323.622	27.3	3117.62
2016-01-18	42387.6	1220813	748	0.06794	324.453	27.7	2573.6
2016-01-18	42387.7	1220813	748	0.081528	320.901	27.9	1866.51
2016-01-18	42387.7	1220813	748	0.27176	318.459	28	1186.48
2016-01-18	42387.8	1220813	748	0.40764	316.053	28	509.226
2016-01-18	42387.8	1220813	748	0.176644	314.111	27.8	85.7085
2016-01-18	42387.8	1220813	748	0.149468	312.268	27.7	0.165071
2016-01-18	42387.9	1220813	748	0.13588	317.198	27.5	0
2016-01-18	42387.9	1220813	748	0.40764	318.935	27.4	0
2016-01-18	42388	1220813	748	0.380464	320.213	27.4	0
2016-01-19	42388	1220813	748	0.47558	319.347	27.3	0
2016-01-19	42388	1220813	748	0.489168	321.419	27.2
2016-01-19	42388.1	1220813	748	0.461992	323.054	27.1
2016-01-19	42388.1	1220813	748	0.502756	324.003	26.9
2016-01-19	42388.2	1220813	748	0.421228	324.755	26.7
2016-01-19	42388.2	1220813	748	0.095116	325.854	26.5
2016-01-19	42388.2	1220813	748	0.13588	327.655	26.3
2016-01-19	42388.3	1220813	748	0.06794	329.542	26.1
2016-01-19	42388.3	1220813	748	0.081528	331.618	26
2016-01-19	42388.4	1220813	748	0.088322	333.6	26.1
2016-01-19	42388.4	1220813	748	0.095116	335.79	26.2
2016-01-19	42388.5	1220813	748	0.081528	337.746	26.5
2016-01-19	42388.5	1220813	748	0.081528	339.709	26.9
2016-01-19	42388.5	1220813	748	0.108704	341.597	27.3
2016-01-19	42388.6	1220813	748	0.06794	343.047	27.6
2016-01-19	42388.6	1220813	748	0.312524	344.11	27.9
2016-01-19	42388.7	1220813	748	0.176644	345.322	28.1
2016-01-19	42388.7	1220813	748	0.06794	346.23	28.1
2016-01-19	42388.8	1220813	748	0.081528	346.481	28.1
2016-01-19	42388.8	1220813	748	0.10191	347.406	28
2016-01-19	42388.8	1220813	748	0.366876	348.188	27.9
2016-01-19	42388.9	1220813	748	0.760928	349.013	27.8
2016-01-19	42388.9	1220813	748	0.421228	349.825	27.8
2016-01-19	42389	1220813	748	0.47558	350.589	27.7
2016-01-20	42389	1220813	748	0.20382	351.114	27.7
2016-01-20	42389	1220813	748	0.584284	351.783	27.7
2016-01-20	42389.1	1220813	748	0.448404	352.418	27.6
2016-01-20	42389.1	1220813	748	0.380464	352.77	27.5
2016-01-20	42389.2	1220813	748	0.461992	353.312	27.4
2016-01-20	42389.2	1220813	748	0.346494	354.207	27.3
2016-01-20	42389.2	1220813	748	0.06794	354.647	27.2
2016-01-20	42389.3	1220813	748	0.095116	355.286	27.1
2016-01-20	42389.3	1220813	748	0.095116	356.225	27
2016-01-20	42389.4	1220813	748	0.081528	357.499	26.9
2016-01-20	42389.4	1220813	748	0.523138	358.373	26.9
2016-01-20	42389.5	1220813	748	0.081528	359.673	27
2016-01-20	42389.5	1220813	748	0.244584	360.267	27.2
2016-01-20	42389.5	1220813	748	1.20933	361.127	27.5
2016-01-20	42389.6	1220813	748	0.285348	362.093	27.6
2016-01-20	42389.6	1220813	748	0.230996	362.777	28
2016-01-20	42389.7	1220813	748	0.183438	363.378	28.2
2016-01-20	42389.7	1220813	748	0.122292	364.01	28.4
2016-01-20	42389.8	1220813	748	0.129086	364.727	28.3
2016-01-20	42389.8	1220813	748	0.142674	366.095	28.3
2016-01-20	42389.8	1220813	748	0.50955	366.693	28.2
2016-01-20	42389.9	1220813	748	0.523138	367.69	28.1
2016-01-20	42389.9	1220813	748	0.767722	368.587	28.1
2016-01-20	42390	1220813	748	0.47558	368.936	28
2016-01-21	42390	1220813	748	0.61146	375.384	28
2016-01-21	42390	1220813	748	0.937572	376.248	27.9
2016-01-21	42390.1	1220813	748	0.489168	376.857	27.8
2016-01-21	42390.1	1220813	748		377.455	27.7
2016-01-21	42390.2	1220813	748	0.217408	378.108	27.5
2016-01-21	42390.2	1220813	748	0.06794	378.479	27.4
2016-01-21	42390.2	1220813	748	0.061146	379.089	27.3
2016-01-21	42390.3	1220813	748	0.054352	379.703	27.2
2016-01-21	42390.3	1220813	748	0.06794	380.756	27.1
2016-01-21	42390.4	1220813	748	0.054352	381.626	27.1
2016-01-21	42390.4	1220813	748	0.081528	382.673	27.1
2016-01-21	42390.5	1220813	748	0.095116	383.122	27.1
2016-01-21	42390.5	1220813	748	0.081528	383.953	27.2
2016-01-21	42390.5	1220813	748	0.081528	384.24	27.4
2016-01-21	42390.6	1220813	748	0.074734	383.199	27.5
2016-01-21	42390.6	1220813	748	0.06794	382.23	27.7
2016-01-21	42390.7	1220813	748	0.054352	381.466	27.8
2016-01-21	42390.7	1220813	748	0.061146	380.652	27.8
2016-01-21	42390.8	1220813	748	0.06794	381.001	27.8
2016-01-21	42390.8	1220813	748	0.081528	380.841	27.8
2016-01-21	42390.8	1220813	748	0.115498	380.978	27.7
2016-01-21	42390.9	1220813	748	0.258172	381.006	27.7
2016-01-21	42390.9	1220813	748	0.06794	381.145	27.6
2016-01-21	42391	1220813	748	0.129086	381.498	27.6
2016-01-22	42391	1220813	748	0.088322	378.421	27.5	0
2016-01-22	42391	1220813	748	0.108704	378.925	27.5	0
2016-01-22	42391.1	1220813	748	0.095116	379.096	27.4	0
2016-01-22	42391.1	1220813	748	0.06794	379.39	27.4	0
2016-01-22	42391.2	1220813	748	0.074734	379.545	27.3	0
2016-01-22	42391.2	1220813	748	0.06794	380.149	27.3	7.72165
2016-01-22	42391.2	1220813	748	0.081528	380.343	27.2	68.321
2016-01-22	42391.3	1220813	748	0.3397	380.847	27.1	108.708
2016-01-22	42391.3	1220813	748	0.557108	381.457	27	193.371
2016-01-22	42391.4	1220813	748	0.448404	381.91	26.9	356.498
2016-01-22	42391.4	1220813	748	0.074734	382.526	26.9	345.97
2016-01-22	42391.5	1220813	748	0.06794	382.492	26.8	486.593
2016-01-22	42391.5	1220813	748	0.054352	382.022	26.8	476.853
2016-01-22	42391.5	1220813	748	0.06794	381.42	26.9	1555.15
2016-01-22	42391.6	1220813	748	0.06794	381.013	26.9	1699.83
2016-01-22	42391.6	1220813	748	0.285348	380.16	27.1	2221.18
2016-01-22	42391.7	1220813	748	0.081528	379.798	27.2	718.279
2016-01-22	42391.7	1220813	748	0.06794	378.552	27.3	443.454
2016-01-22	42391.8	1220813	748	0.06794	377.207	27.3	346.631
2016-01-22	42391.8	1220813	748	0.06794	375.107	27.2	48.1274
2016-01-22	42391.8	1220813	748	0.529932	373.308	27.2	0.0366824
2016-01-22	42391.9	1220813	748	0.61146	373.098	27.1	0
2016-01-22	42391.9	1220813	748	0.50955	371.786	27	0
2016-01-22	42392	1220813	748	0.40764	370.278	26.8	0
2016-01-23	42392	1220813	748	0.964748	368.326	26.7	0
2016-01-23	42392	1220813	748	0.61146	366.948	26.6	0
2016-01-23	42392.1	1220813	748	0.366876	366.117	26.5	0
2016-01-23	42392.1	1220813	748	0.37367	366.635	26.4	0
2016-01-23	42392.2	1220813	748	0.550314	365.323	26.3	0
2016-01-23	42392.2	1220813	748	0.095116	365.229	26.2	17.4242
2016-01-23	42392.2	1220813	748	0.054352	363.232	26.1	310.278
2016-01-23	42392.3	1220813	748	0.06794	361.816	26.1	1269.85
2016-01-23	42392.3	1220813	748	0.054352	360.619	26.1	1840.3
2016-01-23	42392.4	1220813	748	0.081528	360.048	26.2	2070.69
2016-01-23	42392.4	1220813	748	0.176644	358.781	26.3	2170.06
2016-01-23	42392.5	1220813	748	0.06794	356.989	26.5	2517.63
2016-01-23	42392.5	1220813	748	0.06794	355.725	26.7	2249.99
2016-01-23	42392.5	1220813	748	0.40764	355.054	27	3333.28
2016-01-23	42392.6	1220813	748	0.319318	354.408	27.3	2563.94
2016-01-23	42392.6	1220813	748	0.251378	354.033	27.5	2110.14
2016-01-23	42392.7	1220813	748	0.20382	352.694	27.7	1555.39
2016-01-23	42392.7	1220813	748	0.156262	352.073	27.7	1295.4
2016-01-23	42392.8	1220813	748	0.088322	351.446	27.6	529.804
2016-01-23	42392.8	1220813	748	0.06794	351.015	27.5	67.6057
2016-01-23	42392.8	1220813	748	0.47558	350.75	27.3	0.220095
2016-01-23	42392.9	1220813	748	0.529932	350.398	27.1	0
2016-01-23	42392.9	1220813	748	0.40764	350.113	27	0
2016-01-23	42393	1220813	748	0.448404	349.685	26.9	0
2016-01-24	42393	1220813	748	0.461992	348.114	26.8	0
2016-01-24	42393	1220813	748	0.665812	347.89	26.7	0
2016-01-24	42393.1	1220813	748	0.692988	347.857	26.6	0
2016-01-24	42393.1	1220813	748	0.726958	347.77	26.5	0
2016-01-24	42393.2	1220813	748	0.570696	347.77	26.3	0
2016-01-24	42393.2	1220813	748	0.081528	347.77	26.2	25.8795
2016-01-24	42393.2	1220813	748	0.081528	347.101	26	560.251
2016-01-24	42393.3	1220813	748	0.06794	347.197	25.9	1431.7
2016-01-24	42393.3	1220813	748	0.074734	347.054	25.8	2227.8
2016-01-24	42393.4	1220813	748	0.06794	346.514	25.9	2929.57
2016-01-24	42393.4	1220813	748	0.081528	345.977	26.1	3434.27
2016-01-24	42393.5	1220813	748	0.081528	345.27	26.4	3741.35
2016-01-24	42393.5	1220813	748	0.06794	344.032	26.8	3827.63
2016-01-24	42393.5	1220813	748	0.054352	343.081	27.3	3671.64
2016-01-24	42393.6	1220813	748	0.06794	342.022	27.7	3307.66
2016-01-24	42393.6	1220813	748	0.06794	340.492	28.1	2656.43
2016-01-24	42393.7	1220813	748	0.06794	338.793	28.3	1925.33
2016-01-24	42393.7	1220813	748	0.06794	336.747	28.3	1295.02
2016-01-24	42393.8	1220813	748	0.054352	335.302	28.2	525.971
2016-01-24	42393.8	1220813	748	0.081528	334.159	28	92.0179
2016-01-24	42393.8	1220813	748	0.516344	333.134	27.8	0.183412
2016-01-24	42393.9	1220813	748	0.461992	331.599	27.5	0
2016-01-24	42393.9	1220813	748	0.733752	330.174	27.4	0
2016-01-24	42394	1220813	748	0.380464	328.323	27.3	0
2016-01-25	42394	1220813	748	0.421228	326.798	27.2	0
2016-01-25	42394	1220813	748	0.64543	325.428	27.1	0
2016-01-25	42394.1	1220813	748	0.40764	324.146	27	0
2016-01-25	42394.1	1220813	748	0.346494	322.81	26.8	0
2016-01-25	42394.2	1220813	748	0.3397	320.975	26.6	0
2016-01-25	42394.2	1220813	748	0.06794	319.183	26.4	24.1737
2016-01-25	42394.2	1220813	748	0.095116	318.349	26.2	553.41
2016-01-25	42394.3	1220813	748	0.095116	317.897	26	1419.21
2016-01-25	42394.3	1220813	748	0.13588	317.093	25.8	2219.6
2016-01-25	42394.4	1220813	748	0.122292	316.453	25.9	2921.24
2016-01-25	42394.4	1220813	748	0.074734	317.444	26	3442.9
2016-01-25	42394.5	1220813	748	0.06794	316.154	26.3	3749.51
2016-01-25	42394.5	1220813	748	0.095116	314.655	26.7	3833.22
2016-01-25	42394.5	1220813	748	0.081528	313.24	27.2	3649.33
2016-01-25	42394.6	1220813	748	0.081528	312.333	27.6	3314.15
2016-01-25	42394.6	1220813	748	0.095116	312.196	28	2717.58
2016-01-25	42394.7	1220813	748	0.122292	311.518	28.1	1999.08
2016-01-25	42394.7	1220813	748	0.088322	310.794	28.2	1275.72
2016-01-25	42394.8	1220813	748	0.095116	310.334	28.1	520.542
2016-01-25	42394.8	1220813	748	0.081528	309.912	27.9	64.8179
2016-01-25	42394.8	1220813	748	0.149468	309.697	27.7	0.165071
2016-01-25	42394.9	1220813	748	0.122292	309.03	27.4	0
2016-01-25	42394.9	1220813	748	0.353288	308.505	27.2	0
2016-01-25	42395	1220813	748	0.088322	308.083	27.1	0
2016-01-26	42395	1220813	748	0.06794	307.705	27	0
2016-01-26	42395	1220813	748	0.081528	307.219	26.9	0
2016-01-26	42395.1	1220813	748	0.054352	307.058	26.7	0
2016-01-26	42395.1	1220813	748	0.06794	306.998	26.5	0
2016-01-26	42395.2	1220813	748	0.06794	306.615	26.3	0
2016-01-26	42395.2	1220813	748	0.074734	306.055	26.1	18.7264
2016-01-26	42395.2	1220813	748	0.054352	305.758	25.9	456.788
2016-01-26	42395.3	1220813	748	0.06794	305.538	25.7	1308.26
2016-01-26	42395.3	1220813	748	0.054352	305.336	25.6	2124.19
2016-01-26	42395.4	1220813	748	0.054352	305.078	25.6	2836.34
2016-01-26	42395.4	1220813	748	0.054352	304.94	25.8	3366.46
2016-01-26	42395.5	1220813	748	0.06794	304.725	26.1	3518.52
2016-01-26	42395.5	1220813	748	0.081528	304.186	26.5	3247.5
2016-01-26	42395.5	1220813	748	0.06794	303.551	26.9	2951.96
2016-01-26	42395.6	1220813	748	0.06794	302.783	27.3	2856.22
2016-01-26	42395.6	1220813	748	0.054352	301.758	27.6	2657.57
2016-01-26	42395.7	1220813	748	0.054352	301.095	27.9	1643.92
2016-01-26	42395.7	1220813	748	0.054352	300.8	27.9	1128.61
2016-01-26	42395.8	1220813	748	0.054352	300.52	27.9	424.251
2016-01-26	42395.8	1220813	748	0.054352	299.882	27.8	53.4463
2016-01-26	42395.8	1220813	748	0.394052	299.141	27.7	0.0183412
2016-01-26	42395.9	1220813	748	0.394052	298.497	27.6	0
2016-01-26	42395.9	1220813	748	0.584284	298.076	27.5	0
2016-01-26	42396	1220813	748	0.074734	297.399	27.5	0
2016-01-27	42396	1220813	748	0.06794	304.1	27.4	0
2016-01-27	42396	1220813	748	0.081528	303.872	27.4	0
2016-01-27	42396.1	1220813	748	0.366876	303.351	27.3	0
2016-01-27	42396.1	1220813	748	0.40764	302.605	27.2	0
2016-01-27	42396.2	1220813	748	0.400846	302.482	27.1	0
2016-01-27	42396.2	1220813	748	0.081528	302.362	26.9	2.91625
2016-01-27	42396.2	1220813	748	0.081528	301.826	26.7	219.251
2016-01-27	42396.3	1220813	748	0.074734	301.202	26.6	533.968
2016-01-27	42396.3	1220813	748	0.10191	300.716	26.5	694.435
2016-01-27	42396.4	1220813	748	0.122292	300.11	26.5	830.252
2016-01-27	42396.4	1220813	748	0.20382	299.686	26.6	755.2
2016-01-27	42396.5	1220813	748	0.16985	299.393	26.7	1015.55
2016-01-27	42396.5	1220813	748	0.13588	299.501	26.9	1039.67
2016-01-27	42396.5	1220813	748	0.122292	300.859	27.3	1038.39
2016-01-27	42396.6	1220813	748	0.108704	302.656	27.5	2967.06
2016-01-27	42396.6	1220813	748	0.115498	305.485	27.5	2224.85
2016-01-27	42396.7	1220813	748	0.088322	308.084	27.6	917.153
2016-01-27	42396.7	1220813	748	0.06794	309.68	27.6	796.669
2016-01-27	42396.8	1220813	748	0.081528	310.821	27.5	388.981
2016-01-27	42396.8	1220813	748	0.06794	312.69	27.5	63.6991
2016-01-27	42396.8	1220813	748	0.27176	313.224	27.4	0.0366824
2016-01-27	42396.9	1220813	748	0.516344	313.469	27.3	0
2016-01-27	42396.9	1220813	748	0.353288	313.166	27.2	0
2016-01-27	42397	1220813	748	0.489168	312.545	27.1	0
2016-01-28	42397	1220813	748	0.251378	304.905	27.1	0
2016-01-28	42397	1220813	748	0.095116	304.446	27	0
2016-01-28	42397.1	1220813	748	0.54352	303.827	27	0
2016-01-28	42397.1	1220813	748	0.095116	303.512	26.9	0
2016-01-28	42397.2	1220813	748	0.074734	302.834	26.8	0
2016-01-28	42397.2	1220813	748	0.074734	302.073	26.7	13.4258
2016-01-28	42397.2	1220813	748	0.054352	301.556	26.5	361.414
2016-01-28	42397.3	1220813	748	0.13588	301.121	26.4	1096.99
2016-01-28	42397.3	1220813	748	0.13588	300.522	26.4	1823.96
2016-01-28	42397.4	1220813	748	0.13588	300.654	26.4	2821.48
2016-01-28	42397.4	1220813	748	0.06794	301.622	26.5	2219.91
2016-01-28	42397.5	1220813	748	0.64543	301.158	26.8	1973.24
2016-01-28	42397.5	1220813	748	0.40764	300.41	27.1	3106.16
2016-01-28	42397.5	1220813	748	0.285348	300.162	27.5	3279.61
2016-01-28	42397.6	1220813	748	0.10191	299.664	28	3322.81
2016-01-28	42397.6	1220813	748	0.06794	299.048	28.3	2646.49
2016-01-28	42397.7	1220813	748	0.129086	298.655	28.5	1979.11
2016-01-28	42397.7	1220813	748	0.366876	298.379	28.5	1260.96
2016-01-28	42397.8	1220813	748	0.142674	297.826	28.3	498.643
2016-01-28	42397.8	1220813	748	0.081528	297.62	28	42.4416
2016-01-28	42397.8	1220813	748	0.37367	297.396	27.7	0.0183412
2016-01-28	42397.9	1220813	748	0.461992	296.793	27.5	0
2016-01-28	42397.9	1220813	748		296.992	27.3	0
2016-01-28	42398	1220813	748		296.628	27.1	0
2016-01-29	42398	1220813	748		296.15	27	0
2016-01-29	42398	1220813	748	0.394052	295.932	26.9	0
2016-01-29	42398.1	1220813	748	0.108704	295.413	26.8	0
2016-01-29	42398.1	1220813	748	0.081528	295.036	26.6	0
2016-01-29	42398.2	1220813	748	0.06794	294.705	26.4	0
2016-01-29	42398.2	1220813	748	0.06794	294.189	26.2	1.50398
2016-01-29	42398.2	1220813	748	0.06794	293.503	26	72.2461
2016-01-29	42398.3	1220813	748	0.06794	293.134	25.8	332.27
2016-01-29	42398.3	1220813	748	0.081528	292.866	25.7	1562.84
2016-01-29	42398.4	1220813	748	0.095116	292.435	25.7	2785.15
2016-01-29	42398.4	1220813	748	0.054352	292.192	25.8	3159.81
2016-01-29	42398.5	1220813	748	0.06794	291.252	26	3096.49
2016-01-29	42398.5	1220813	748	0.06794	290.486	26.3	3965.15
2016-01-29	42398.5	1220813	748	0.06794	289.494	26.6	3715.53
2016-01-29	42398.6	1220813	748	0.054352	289.116	26.9	3265.84
2016-01-29	42398.6	1220813	748	0.06794	287.999	27.2	2127.32
2016-01-29	42398.7	1220813	748	0.06794	287.082	27.4	1812.86
2016-01-29	42398.7	1220813	748	0.081528	286.236	27.5	1080.94
2016-01-29	42398.8	1220813	748	0.054352	285.356	27.3	515.297
2016-01-29	42398.8	1220813	748	0.06794	284.521	27.1	66.0651
2016-01-29	42398.8	1220813	748	0.149468	283.829	26.9	0.0550237
2016-01-29	42398.9	1220813	748	0.550314	283.102	26.7	0
2016-01-29	42398.9	1220813	748	0.672606	282.425	26.5	0
2016-01-29	42399	1220813	748	0.06794	281.729	26.3	0
2016-01-30	42399	1220813	748	0.706576	281.074	26.2	0
2016-01-30	42399	1220813	748	0.06794	280.88	26.1	0
2016-01-30	42399.1	1220813	748	0.081528	280.656	26	0
2016-01-30	42399.1	1220813	748	0.06794	279.969	25.9	0
2016-01-30	42399.2	1220813	748	0.06794	279.407	25.7	0
2016-01-30	42399.2	1220813	748	0.081528	279.08	25.5	3.39313
2016-01-30	42399.2	1220813	748	0.06794	278.349	25.3	107.608
2016-01-30	42399.3	1220813	748	0.095116	278.169	25.1	374.509
2016-01-30	42399.3	1220813	748	0.176644	278.447	24.9	867.008
2016-01-30	42399.4	1220813	748	0.06794	279.381	24.9	1551.32
2016-01-30	42399.4	1220813	748	0.108704	280.526	24.9	3235.15
2016-01-30	42399.5	1220813	748	0.312524	281.518	25	3801.58
2016-01-30	42399.5	1220813	748	0.129086	283.198	25	1937.93
2016-01-30	42399.5	1220813	748	0.176644	284.046	25	727.376
2016-01-30	42399.6	1220813	748	0.122292	283.771	25.1	1100.86
2016-01-30	42399.6	1220813	748	0.095116	283.605	25.1	978.211
2016-01-30	42399.7	1220813	748	0.163056	282.586	25.2	652.195
2016-01-30	42399.7	1220813	748	0.37367	281.875	25.3	585.342
2016-01-30	42399.8	1220813	748	0.251378	281.148	25.3	428.543
2016-01-30	42399.8	1220813	748	0.190232	280.703	25.2	78.8489
2016-01-30	42399.8	1220813	748	0.197026	280.712	25.1	0.0366824
2016-01-30	42399.9	1220813	748	0.54352	280.524	25	0
2016-01-30	42399.9	1220813	748	0.448404	280.12	24.9	0
2016-01-30	42400	1220813	748	0.502756	280.25	24.8	0
2016-01-31	42400	1220813	748	0.57749	280.183	24.7	0
2016-01-31	42400	1220813	748	0.434816	279.873	24.7	0
2016-01-31	42400.1	1220813	748	0.50955	279.923	24.5	0
2016-01-31	42400.1	1220813	748	0.3397	279.942	24.4	0
2016-01-31	42400.2	1220813	748	0.353288	279.825	24.3	0
2016-01-31	42400.2	1220813	748	0.088322	279.825	24.1	2.20095
2016-01-31	42400.2	1220813	748	0.06794	279.875	24	114.229
2016-01-31	42400.3	1220813	748	0.06794	280.213	23.9	339.166
2016-01-31	42400.3	1220813	748	0.502756	280.671	23.8	402.59
2016-01-31	42400.4	1220813	748	0.088322	281.044	23.7	961.282
2016-01-31	42400.4	1220813	748	0.808486	281.39	23.7	1236.91
2016-01-31	42400.5	1220813	748	0.326112	281.164	23.7	915.649
2016-01-31	42400.5	1220813	748	0.366876	281.064	23.7	621.731
2016-01-31	42400.5	1220813	748	0.3397	281	23.6	473.955
2016-01-31	42400.6	1220813	748	0.054352	280.484	23.5	191.042
2016-01-31	42400.6	1220813	748	0.074734	277.227	23.4	262.72
2016-01-31	42400.7	1220813	748	0.06794	263.204	23.3	273.816
2016-01-31	42400.7	1220813	748	0.054352	260.476	23.2	204.321
2016-01-31	42400.8	1220813	748	0.054352	259.439	23.1	57.7748
2016-01-31	42400.8	1220813	748	0.081528	258.385	23	8.87715
2016-01-31	42400.8	1220813	748	0.366876	257.494	22.9	0
2016-01-31	42400.9	1220813	748	0.502756	257.02	22.9	0
2016-01-31	42400.9	1220813	748	0.489168	256.256	22.8	0
2016-01-31	42401	1220813	748		256.181	22.8	0
2016-02-01	42401	1220813	748	0.217408	256.29	22.7	0
2016-02-01	42401	1220813	748	0.740546	256.452	22.6	0
2016-02-01	42401.1	1220813	748		256.634	22.5	0
2016-02-01	42401.1	1220813	748		256.909	22.4	0
2016-02-01	42401.2	1220813	748	0.740546	257.202	22.3	0
2016-02-01	42401.2	1220813	748	0.557108	257.368	22.2	3.39313
2016-02-01	42401.2	1220813	748	0.760928	257.973	22.1	283.812
2016-02-01	42401.3	1220813	748	0.081528	258.58	22.1	929.698
2016-02-01	42401.3	1220813	748	0.054352	259.35	22.1	1531.22
2016-02-01	42401.4	1220813	748	0.06794	260.522	22.2	2779.5
2016-02-01	42401.4	1220813	748	0.06794	261.509	22.4	3522.54
2016-02-01	42401.5	1220813	748	0.298936	262.369	22.8	3695.55
2016-02-01	42401.5	1220813	748	0.06794	263.426	23.2	3733.32
2016-02-01	42401.5	1220813	748	0.054352	264.342	23.7	3640.35
2016-02-01	42401.6	1220813	748	0.06794	265.108	24.2	3257.84
2016-02-01	42401.6	1220813	748	0.108704	265.567	24.6	2671.6
2016-02-01	42401.7	1220813	748	0.054352	266.134	24.8	1975.61
2016-02-01	42401.7	1220813	748	0.06794	266.374	24.8	1250.72
2016-02-01	42401.8	1220813	748	0.06794	266.371	24.7	473.589
2016-02-01	42401.8	1220813	748	0.06794	266.359	24.5	54.3084
2016-02-01	42401.8	1220813	748	0.495962	266.617	24.3	0.0183412
2016-02-01	42401.9	1220813	748	0.217408	267.061	24.1	0
2016-02-01	42401.9	1220813	748	0.23779	267.759	24	0
2016-02-01	42402	1220813	748	0.495962	268.294	23.9	0
2016-02-02	42402	1220813	748	0.414434	268.773	23.9	0
2016-02-02	42402	1220813	748	0.448404	269.195	23.8	0
2016-02-02	42402.1	1220813	748	0.57749	269.467	23.7	0
2016-02-02	42402.1	1220813	748	0.400846	269.761	23.7	0
2016-02-02	42402.2	1220813	748	0.394052	269.964	23.6	0
2016-02-02	42402.2	1220813	748	0.081528	270.241	23.4	12.8939
2016-02-02	42402.2	1220813	748	0.054352	270.386	23.3	516.269
2016-02-02	42402.3	1220813	748	0.054352	270.422	23.2	1268.22
2016-02-02	42402.3	1220813	748	0.06794	271.102	23.1	1424.14
2016-02-02	42402.4	1220813	748	0.06794	271.878	23.2	2764.13
2016-02-02	42402.4	1220813	748	0.06794	272.308	23.4	3157.94
2016-02-02	42402.5	1220813	748	0.074734	272.877	23.6	3606.1
2016-02-02	42402.5	1220813	748	0.054352	273.308	23.9	3347.62
2016-02-02	42402.5	1220813	748	0.06794	273.765	24.2	2779.45
2016-02-02	42402.6	1220813	748	0.06794	273.771	24.5	2654.65
2016-02-02	42402.6	1220813	748	0.06794	273.541	24.7	1222.22
2016-02-02	42402.7	1220813	748	0.061146	273.529	24.7	1116.14
2016-02-02	42402.7	1220813	748	0.06794	272.911	24.8	693.867
2016-02-02	42402.8	1220813	748	0.108704	272.318	24.8	297.421
2016-02-02	42402.8	1220813	748	0.258172	271.42	24.8	40.8826
2016-02-02	42402.8	1220813	748	0.40764	270.841	24.7	0.0183412
2016-02-02	42402.9	1220813	748	0.6794	270.582	24.6	0
2016-02-02	42402.9	1220813	748	1.16857	270.406	24.5	0
2016-02-02	42403	1220813	748		270.267	24.5	0
2016-02-03	42403	1220813	748		269.937	24.5	0
2016-02-03	42403	1220813	748	0.461992	269.628	24.5	0
2016-02-03	42403.1	1220813	748	0.869632	269.59	24.4	0
2016-02-03	42403.1	1220813	748	0.516344	269.206	24.3	0
2016-02-03	42403.2	1220813	748	0.47558	268.97	24.2	0
2016-02-03	42403.2	1220813	748	0.298936	268.532	24.1	2.53109
2016-02-03	42403.2	1220813	748	0.088322	268.494	23.9	47.6872
2016-02-03	42403.3	1220813	748	0.332906	268.478	23.7	316.936
2016-02-03	42403.3	1220813	748	0.380464	268.85	23.7	941.583
2016-02-03	42403.4	1220813	748	0.095116	268.76	23.7	1136.83
2016-02-03	42403.4	1220813	748	0.06794	268.795	23.7	1694.36
2016-02-03	42403.5	1220813	748	0.108704	269.19	23.8	2605.15
2016-02-03	42403.5	1220813	748	0.054352	268.946	24.1	2840.63
2016-02-03	42403.5	1220813	748	0.108704	269.107	24.3	2706.05
2016-02-03	42403.6	1220813	748	0.10191	269.014	24.6	1696.2
2016-02-03	42403.6	1220813	748	0.10191	268.865	24.8	1552.11
2016-02-03	42403.7	1220813	748	0.095116	268.461	25	1379.22
2016-02-03	42403.7	1220813	748	0.122292	267.765	25	952.753
2016-02-03	42403.8	1220813	748	0.095116	267.18	24.9	435.769
2016-02-03	42403.8	1220813	748	0.115498	266.432	24.8	52.0524
2016-02-03	42403.8	1220813	748	0.428022	265.926	24.6	0.0183412
2016-02-03	42403.9	1220813	748	0.448404	265.725	24.6	0
2016-02-03	42403.9	1220813	748	0.536726	265.453	24.3	0
2016-02-03	42404	1220813	748	0.3397	265.231	24.1	0
2016-02-04	42404	1220813	748		264.995	24	0
2016-02-04	42404	1220813	748	0.495962	264.375	23.8	0
2016-02-04	42404.1	1220813	748	0.550314	264.141	23.7	0
2016-02-04	42404.1	1220813	748	0.529932	264.105	23.5	0
2016-02-04	42404.2	1220813	748	0.686194	263.85	23.3	0
2016-02-04	42404.2	1220813	748	0.699782	263.524	23.2	8.63871
2016-02-04	42404.2	1220813	748	0.108704	263.344	23	416.768
2016-02-04	42404.3	1220813	748	0.06794	263.346	22.8	1270.33
2016-02-04	42404.3	1220813	748	0.115498	263.604	22.7	2109.13
2016-02-04	42404.4	1220813	748	0.06794	263.75	22.7	2824.44
2016-02-04	42404.4	1220813	748	0.081528	264.333	22.9	3370.38
2016-02-04	42404.5	1220813	748	0.054352	264.367	23.2	3684.2
2016-02-04	42404.5	1220813	748	0.088322	264.258	23.6	3772.81
2016-02-04	42404.5	1220813	748	0.095116	264.294	24.1	3632.52
2016-02-04	42404.6	1220813	748	0.088322	263.874	24.5	3251.26
2016-02-04	42404.6	1220813	748	0.081528	263.508	24.9	2654.41
2016-02-04	42404.7	1220813	748	0.081528	263.105	25.1	1924.71
2016-02-04	42404.7	1220813	748	0.081528	262.411	25.2	1193.74
2016-02-04	42404.8	1220813	748	0.074734	261.758	25.1	444.72
2016-02-04	42404.8	1220813	748	0.081528	260.921	24.8	51.9607
2016-02-04	42404.8	1220813	748	0.455198	260.665	24.6	0.0183412
2016-02-04	42404.9	1220813	748	0.733752	259.918	24.4	0
2016-02-04	42404.9	1220813	748		259.208	24.3	0
2016-02-04	42405	1220813	748		258.354	24.2	0
2016-02-05	42405	1220813	748	0.448404	257.897	24.1	0
2016-02-05	42405	1220813	748	0.366876	257.515	24	0
2016-02-05	42405.1	1220813	748	0.523138	257.334	23.9	0
2016-02-05	42405.1	1220813	748	0.44161	256.606	23.8	0
2016-02-05	42405.2	1220813	748	0.61146	256.37	23.6	0
2016-02-05	42405.2	1220813	748	0.13588	255.568	23.4	7.57492
2016-02-05	42405.2	1220813	748	0.06794	254.968	23.2	381.607
2016-02-05	42405.3	1220813	748	0.726958	254.295	23.1	1246.19
2016-02-05	42405.3	1220813	748	0.47558	254.112	23	2055.19
2016-02-05	42405.4	1220813	748	0.06794	253.766	23.1	2780.44
2016-02-05	42405.4	1220813	748	0.081528	253.384	23.3	3319.1
2016-02-05	42405.5	1220813	748	0.054352	253.129	23.6	3643.56
2016-02-05	42405.5	1220813	748	0.054352	252.402	23.9	3732.79
2016-02-05	42405.5	1220813	748	0.054352	251.365	24.4	3603.54
2016-02-05	42405.6	1220813	748	0.054352	250.766	24.9	3215.51
2016-02-05	42405.6	1220813	748	0.06794	250.275	25.3	2611.99
2016-02-05	42405.7	1220813	748	0.06794	249.587	25.6	1894.34
2016-02-05	42405.7	1220813	748	0.06794	248.354	25.7	1181.47
2016-02-05	42405.8	1220813	748	0.054352	246.957	25.7	437.346
2016-02-05	42405.8	1220813	748	0.081528	245.832	25.5	48.4758
2016-02-05	42405.8	1220813	748	0.665812	244.764	25.4	0
2016-02-05	42405.9	1220813	748		243.712	25.2	0
2016-02-05	42405.9	1220813	748		242.751	25.1	0
2016-02-05	42406	1220813	748		241.592	25.1	0
2016-02-06	42406	1220813	748	0.421228	240.759	25	0
2016-02-06	42406	1220813	748	0.434816	239.746	24.9	0
2016-02-06	42406.1	1220813	748	0.353288	239.114	24.8	0
2016-02-06	42406.1	1220813	748	0.692988	238.122	24.6	0
2016-02-06	42406.2	1220813	748	0.81528	237.216	24.5	0
2016-02-06	42406.2	1220813	748	0.47558	236.347	24.3	6.82293
2016-02-06	42406.2	1220813	748	0.06794	235.243	24.1	400.334
2016-02-06	42406.3	1220813	748	0.06794	234.535	23.9	1265.31
2016-02-06	42406.3	1220813	748	0.06794	233.867	23.8	2058.71
2016-02-06	42406.4	1220813	748	0.061146	233.597	23.9	2771.58
2016-02-06	42406.4	1220813	748	0.06794	233.254	24.1	3306.63
2016-02-06	42406.5	1220813	748	0.054352	233.036	24.3	3631.14
2016-02-06	42406.5	1220813	748	0.06794	232.605	24.7	3728.68
2016-02-06	42406.5	1220813	748	0.06794	231.895	25.2	3593.63
2016-02-06	42406.6	1220813	748	0.06794	231.611	25.7	3217.62
2016-02-06	42406.6	1220813	748	0.190232	230.778	26.1	2617.86
2016-02-06	42406.7	1220813	748	0.06794	230.164	26.4	1896.04
2016-02-06	42406.7	1220813	748	0.06794	229.544	26.5	1183.87
2016-02-06	42406.8	1220813	748	0.285348	228.462	26.5	433.678
2016-02-06	42406.8	1220813	748	0.197026	227.63	26.4	45.7247
2016-02-06	42406.8	1220813	748	0.366876	226.958	26.2	0
2016-02-06	42406.9	1220813	748	0.394052	225.91	26	0
2016-02-06	42406.9	1220813	748	0.421228	225.132	26	0
2016-02-06	42407	1220813	748	0.516344	224.351	25.9	0
2016-02-07	42407	1220813	748		223.754	25.8	0
2016-02-07	42407	1220813	748		223.086	25.8	0
2016-02-07	42407.1	1220813	748		222.366	25.6	0
2016-02-07	42407.1	1220813	748		221.684	25.5	0
2016-02-07	42407.2	1220813	748	0.516344	221.217	25.3	0
2016-02-07	42407.2	1220813	748	0.461992	220.648	25.1	5.97924
2016-02-07	42407.2	1220813	748	0.081528	220.001	24.9	389.219
2016-02-07	42407.3	1220813	748	0.054352	219.418	24.7	1231.61
2016-02-07	42407.3	1220813	748	0.06794	218.966	24.7	1993.47
2016-02-07	42407.4	1220813	748	0.054352	218.68	24.7	2616.94
2016-02-07	42407.4	1220813	748	0.06794	218.396	24.9	3116.74
2016-02-07	42407.5	1220813	748	0.06794	218.142	25.2	3424.95
2016-02-07	42407.5	1220813	748	0.06794	217.739	25.6	3759.62
2016-02-07	42407.5	1220813	748	0.054352	217.173	26.2	3642.73
2016-02-07	42407.6	1220813	748	0.095116	216.774	26.7	3124.15
2016-02-07	42407.6	1220813	748	0.06794	215.98	27.1	2634.46
2016-02-07	42407.7	1220813	748	0.054352	215.418	27.4	1888.96
2016-02-07	42407.7	1220813	748	0.06794	214.723	27.4	1184.75
2016-02-07	42407.8	1220813	748	0.054352	213.914	27.4	368.292
2016-02-07	42407.8	1220813	748	0.06794	213.768	27.3	44.3307
2016-02-07	42407.8	1220813	748	0.6794	212.974	27.2	0
2016-02-07	42407.9	1220813	748		213.294	27	0
2016-02-07	42407.9	1220813	748	0.489168	213.526	27	0
2016-02-07	42408	1220813	748	0.251378	213.513	26.9	0
2016-02-08	42408	1220813	748	0.061146	215.012	26.8	0
2016-02-08	42408	1220813	748	0.061146	215.06	26.7	0
2016-02-08	42408.1	1220813	748	0.06794	215.093	26.7	0
2016-02-08	42408.1	1220813	748	0.10191	215.292	26.5	0
2016-02-08	42408.2	1220813	748	0.081528	215.06	26.3	0
2016-02-08	42408.2	1220813	748	0.06794	214.847	26.1	5.31895
2016-02-08	42408.2	1220813	748	0.074734	214.731	26	356.645
2016-02-08	42408.3	1220813	748	0.081528	214.845	25.8	1210.12
2016-02-08	42408.3	1220813	748	0.06794	215.275	25.7	2002.95
2016-02-08	42408.4	1220813	748	0.074734	215.72	25.7	2696.8
2016-02-08	42408.4	1220813	748	0.06794	216.003	25.9	3226.55
2016-02-08	42408.5	1220813	748	0.06794	216.721	26.2	3532.9
2016-02-08	42408.5	1220813	748	0.054352	216.857	26.6	3625.14
2016-02-08	42408.5	1220813	748	0.054352	216.846	27.1	3515.83
2016-02-08	42408.6	1220813	748	0.156262	216.781	27.6	3005.1
2016-02-08	42408.6	1220813	748	0.054352	216.849	28	2555.63
2016-02-08	42408.7	1220813	748	0.054352	216.999	28.2	1900.98
2016-02-08	42408.7	1220813	748	0.081528	217.066	28.3	1152.32
2016-02-08	42408.8	1220813	748	0.074734	216.867	28.3	407.487
2016-02-08	42408.8	1220813	748	0.20382	216.899	28.1	42.6984
2016-02-08	42408.8	1220813	748	0.81528	217.211	27.9	0
2016-02-08	42408.9	1220813	748	0.706576	217.54	27.7	0
2016-02-08	42408.9	1220813	748	0.767722	217.85	27.5	0
2016-02-08	42409	1220813	748	0.774516	218.094	27.4	0
2016-02-09	42409	1220813	748	0.163056	217.507	27.3	0
2016-02-09	42409	1220813	748	0.156262	217.774	27.1	0
2016-02-09	42409.1	1220813	748	0.387258	217.806	27	0
2016-02-09	42409.1	1220813	748	0.346494	218.106	26.8	0
2016-02-09	42409.2	1220813	748	0.360082	218.387	26.6	0
2016-02-09	42409.2	1220813	748	0.258172	218.634	26.4	4.8054
2016-02-09	42409.2	1220813	748	0.163056	218.567	26.1	374.179
2016-02-09	42409.3	1220813	748	0.421228	218.751	25.9	1243.04
2016-02-09	42409.3	1220813	748	0.06794	218.803	25.7	2063.44
2016-02-09	42409.4	1220813	748	0.054352	219.069	25.8	2780.9
2016-02-09	42409.4	1220813	748	0.06794	221.958	25.9	3296.14
2016-02-09	42409.5	1220813	748	0.054352	226.937	26.2	3612.3
2016-02-09	42409.5	1220813	748	0.06794	228.03	26.6	3701.46
2016-02-09	42409.5	1220813	748	0.06794	227.462	27	3553.54
2016-02-09	42409.6	1220813	748	0.088322	227.637	27.4	3177.45
2016-02-09	42409.6	1220813	748	0.054352	227.624	27.8	2585.23
2016-02-09	42409.7	1220813	748	0.054352	227.69	28.2	1867.52
2016-02-09	42409.7	1220813	748	0.06794	228.134	28.5	1166.17
2016-02-09	42409.8	1220813	748	0.06794	228.57	28.2	412.439
2016-02-09	42409.8	1220813	748	0.06794	229.297	28	40.3323
2016-02-09	42409.8	1220813	748	0.54352	229.993	27.8	0
2016-02-09	42409.9	1220813	748	0.448404	230.636	27.6	0
2016-02-09	42409.9	1220813	748	0.44161	230.925	27.4	0
2016-02-09	42410	1220813	748	0.54352	231.642	27.3	0
2016-02-10	42410	1220813	748		231.218	27.2	0
2016-02-10	42410	1220813	748		231.499	27.1	0
2016-02-10	42410.1	1220813	748	0.78131	232.111	26.9	0
2016-02-10	42410.1	1220813	748	0.353288	232.745	26.8	0
2016-02-10	42410.2	1220813	748	0.584284	233.426	26.6	0
2016-02-10	42410.2	1220813	748	0.108704	234.306	26.4	4.21848
2016-02-10	42410.2	1220813	748	0.061146	235.165	26.1	362.991
2016-02-10	42410.3	1220813	748	0.06794	236.082	25.9	1241.33
2016-02-10	42410.3	1220813	748	0.054352	236.948	25.8	2028.08
2016-02-10	42410.4	1220813	748	0.054352	237.997	25.9	2706.05
2016-02-10	42410.4	1220813	748	0.040764	238.668	26.1	3242.62
2016-02-10	42410.5	1220813	748	0.06794	239.121	26.4	3576.61
2016-02-10	42410.5	1220813	748	0.06794	239.826	26.8	3409.89
2016-02-10	42410.5	1220813	748	0.06794	240.335	27.3	3330.53
2016-02-10	42410.6	1220813	748	0.06794	240.573	27.8	2889.15
2016-02-10	42410.6	1220813	748	0.108704	240.848	28	2558.2
2016-02-10	42410.7	1220813	748	0.06794	240.565	28.2	1823.89
2016-02-10	42410.7	1220813	748	0.06794	240.406	28.2	1054.25
2016-02-10	42410.8	1220813	748	0.06794	240.179	28.1	397.454
2016-02-10	42410.8	1220813	748	0.06794	239.336	27.9	45.4495
2016-02-10	42410.8	1220813	748	0.570696	239.014	27.8	0
2016-02-10	42410.9	1220813	748	0.495962	238.481	27.6	0
2016-02-10	42410.9	1220813	748		238.266	27.5	0
2016-02-10	42411	1220813	748	0.495962	237.801	27.4	0
2016-02-11	42411	1220813	748	0.081528	237.372	27.2	0
2016-02-11	42411	1220813	748	0.054352	236.439	27.1	0
2016-02-11	42411.1	1220813	748	0.428022	236.033	27	0
2016-02-11	42411.1	1220813	748	0.081528	235.562	26.9	0
2016-02-11	42411.2	1220813	748	0.06794	234.993	26.7	0
2016-02-11	42411.2	1220813	748	0.115498	234.706	26.5	3.53986
2016-02-11	42411.2	1220813	748	0.122292	234.487	26.2	344.008
2016-02-11	42411.3	1220813	748	0.149468	234.5	26	1209.16
2016-02-11	42411.3	1220813	748	0.06794	234.362	25.9	2014.78
2016-02-11	42411.4	1220813	748	0.061146	234.394	26	2723.38
2016-02-11	42411.4	1220813	748	0.06794	234.159	26.1	3250.3
2016-02-11	42411.5	1220813	748	0.06794	234.268	26.4	3570.39
2016-02-11	42411.5	1220813	748	0.06794	234.156	26.8	3647.19
2016-02-11	42411.5	1220813	748	0.054352	234.102	27.2	3496.64
2016-02-11	42411.6	1220813	748	0.095116	234.29	27.7	3120.01
2016-02-11	42411.6	1220813	748	0.06794	234.051	28.1	2206.63
2016-02-11	42411.7	1220813	748	0.122292	233.878	28.3	1740.97
2016-02-11	42411.7	1220813	748	0.122292	234.129	28.3	1084.7
2016-02-11	42411.8	1220813	748	0.122292	234.106	28.3	379.186
2016-02-11	42411.8	1220813	748	0.176644	234.306	28.1	33.1793
2016-02-11	42411.8	1220813	748	0.13588	234.533	27.9	0
2016-02-11	42411.9	1220813	748	0.149468	235.034	27.7	0
2016-02-11	42411.9	1220813	748	0.428022	235.389	27.6	0
2016-02-11	42412	1220813	748	0.47558	235.885	27.5	0
2016-02-12	42412	1220813	748		236.221	27.4	0
2016-02-12	42412	1220813	748		236.684	27.3	0
2016-02-12	42412.1	1220813	748		237.366	27.2	0
2016-02-12	42412.1	1220813	748	0.285348	237.834	27.1	0
2016-02-12	42412.2	1220813	748	1.9227	238.444	26.9	0
2016-02-12	42412.2	1220813	748	0.448404	238.802	26.7	3.09967
2016-02-12	42412.2	1220813	748	0.054352	239.47	26.5	323.429
2016-02-12	42412.3	1220813	748	0.054352	240.314	26.3	1185.89
2016-02-12	42412.3	1220813	748	0.061146	241.69	26.2	1990.59
2016-02-12	42412.4	1220813	748	0.054352	243.05	26.2	2701.29
2016-02-12	42412.4	1220813	748	0.054352	243.414	26.3	3239.85
2016-02-12	42412.5	1220813	748	0.06794	243.976	26.7	3550.27
2016-02-12	42412.5	1220813	748	0.054352	244.61	27.1	3617.86
2016-02-12	42412.5	1220813	748	0.06794	245.299	27.5	3448.22
2016-02-12	42412.6	1220813	748	0.06794	245.481	27.9	3104.86
2016-02-12	42412.6	1220813	748	0.081528	245.788	28.3	2511.57
2016-02-12	42412.7	1220813	748	0.06794	246.08	28.5	1784.88
2016-02-12	42412.7	1220813	748	0.06794	246.585	28.6	1085.07
2016-02-12	42412.8	1220813	748	0.06794	246.823	28.5	295.862
2016-02-12	42412.8	1220813	748	0.06794	246.856	28.4	37.5628
2016-02-12	42412.8	1220813	748	0.081528	246.728	28.2	0
2016-02-12	42412.9	1220813	748	0.061146	247.159	28	0
2016-02-12	42412.9	1220813	748	0.06794	247.339	27.9	0
2016-02-12	42413	1220813	748	0.06794	247.862	27.8	0
2016-02-13	42413	1220813	748	0.06794	248.239	27.6	0
2016-02-13	42413	1220813	748	0.06794	248.873	27.5	0
2016-02-13	42413.1	1220813	748	0.061146	249.145	27.4	0
2016-02-13	42413.1	1220813	748	0.06794	249.614	27.3	0
2016-02-13	42413.2	1220813	748	0.074734	250.176	27.1	0
2016-02-13	42413.2	1220813	748	0.06794	250.537	26.9	2.75118
2016-02-13	42413.2	1220813	748	0.06794	251.206	26.7	337.387
2016-02-13	42413.3	1220813	748	0.108704	251.932	26.5	1161.13
2016-02-13	42413.3	1220813	748	0.081528	253.039	26.5	1879.77
2016-02-13	42413.4	1220813	748	0.176644	254.002	26.5	2609.02
2016-02-13	42413.4	1220813	748	0.095116	254.963	26.7	3159.9
2016-02-13	42413.5	1220813	748	0.06794	255.69	26.9	3495.34
2016-02-13	42413.5	1220813	748	0.06794	256.435	27.2	3249.44
2016-02-13	42413.5	1220813	748	0.081528	257.18	27.6	2509.15
2016-02-13	42413.6	1220813	748	0.074734	246.298	28	3125.18
2016-02-13	42413.6	1220813	748	0.122292	232.835	28.3	1431.7
2016-02-13	42413.7	1220813	748	0.13588	231.31	28.4	1469.22
2016-02-13	42413.7	1220813	748	0.108704	230.782	28.4	596.108
2016-02-13	42413.8	1220813	748	0.06794	230.454	28.2	134.551
2016-02-13	42413.8	1220813	748	0.081528	230.091	28.1	18.7631
2016-02-13	42413.8	1220813	748	0.108704	229.838	27.9	0
2016-02-13	42413.9	1220813	748	0.129086	229.929	27.7	0
2016-02-13	42413.9	1220813	748	0.285348	230.003	27.6	0
2016-02-13	42414	1220813	748	0.230996	230.078	27.5	0
2016-02-14	42414	1220813	748	0.292142	232.282	27.4	0
2016-02-14	42414	1220813	748	0.224202	232.574	27.3	0
2016-02-14	42414.1	1220813	748	0.326112	232.686	27.2	0
2016-02-14	42414.1	1220813	748	0.312524	232.89	27.1	0
2016-02-14	42414.2	1220813	748	0.421228	233.422	26.9	0
2016-02-14	42414.2	1220813	748	0.108704	233.554	26.7	1.98085
2016-02-14	42414.2	1220813	748	0.06794	234.05	26.5	273.376
2016-02-14	42414.3	1220813	748	0.13588	234.728	26.3	1041.93
2016-02-14	42414.3	1220813	748	0.095116	235.586	26.1	1449.6
2016-02-14	42414.4	1220813	748	0.081528	236.974	26.1	2614.69
2016-02-14	42414.4	1220813	748	0.081528	237.886	26.2	3340.56
2016-02-14	42414.5	1220813	748	0.06794	238.729	26.4	3607.02
2016-02-14	42414.5	1220813	748	0.081528	239.298	26.7	3700.95
2016-02-14	42414.5	1220813	748	0.095116	240.123	27	3555.28
2016-02-14	42414.6	1220813	748	0.095116	240.82	27.4	3180.88
2016-02-14	42414.6	1220813	748	0.108704	241.314	27.7	2588.04
2016-02-14	42414.7	1220813	748	0.108704	241.757	27.9	1866.48
2016-02-14	42414.7	1220813	748	0.115498	242.329	27.8	1130.13
2016-02-14	42414.8	1220813	748	0.081528	242.534	27.7	358.644
2016-02-14	42414.8	1220813	748	0.06794	242.917	27.4	30.3547
2016-02-14	42414.8	1220813	748	0.57749	243.4	27.2	0
2016-02-14	42414.9	1220813	748	0.3397	243.938	26.9	0
2016-02-14	42414.9	1220813	748	0.312524	244.861	26.7	0
2016-02-14	42415	1220813	748	0.64543	245.433	26.6	0
2016-02-15	42415	1220813	748	0.47558	244.642	26.5	0
2016-02-15	42415	1220813	748	0.47558	245.381	26.4	0
2016-02-15	42415.1	1220813	748	0.230996	246.007	26.3	0
2016-02-15	42415.1	1220813	748	0.40764	246.465	26.2	0
2016-02-15	42415.2	1220813	748	0.495962	246.818	26	0
2016-02-15	42415.2	1220813	748	0.095116	247.111	25.9	1.4673
2016-02-15	42415.2	1220813	748	0.081528	247.85	25.7	167.877
2016-02-15	42415.3	1220813	748	0.061146	248.629	25.5	1004.46
2016-02-15	42415.3	1220813	748	0.081528	249.639	25.4	1983.4
2016-02-15	42415.4	1220813	748	0.360082	250.726	25.4	2710.7
2016-02-15	42415.4	1220813	748	0.06794	251.659	25.5	3272.4
2016-02-15	42415.5	1220813	748	0.054352	252.738	25.8	3600.4
2016-02-15	42415.5	1220813	748	0.088322	252.958	26.1	3696.45
2016-02-15	42415.5	1220813	748	0.081528	252.914	26.4	3555.13
2016-02-15	42415.6	1220813	748	0.081528	253.05	26.8	3171.49
2016-02-15	42415.6	1220813	748	0.081528	253.159	27.1	2571.75
2016-02-15	42415.7	1220813	748	0.081528	253.187	27.3	1851.8
2016-02-15	42415.7	1220813	748	0.095116	253.362	27.3	1112.74
2016-02-15	42415.8	1220813	748	0.06794	253.57	27.1	347.951
2016-02-15	42415.8	1220813	748	0.06794	253.607	26.8	24.724
2016-02-15	42415.8	1220813	748	0.122292	254.079	26.5	0
2016-02-15	42415.9	1220813	748	0.210614	254.446	26.2	0
2016-02-15	42415.9	1220813	748	0.61146	254.518	26	0
2016-02-15	42416	1220813	748	0.421228	254.851	25.8	0
2016-02-16	42416	1220813	748	0.40764	257.39	25.7	0
2016-02-16	42416	1220813	748		257.606	25.5
2016-02-16	42416.1	1220813	748	0.448404	257.824	25.4
2016-02-16	42416.1	1220813	748	0.550314	257.801	25.3
2016-02-16	42416.2	1220813	748	0.326112	257.726	25.2
2016-02-16	42416.2	1220813	748	0.095116	257.77	25
2016-02-16	42416.2	1220813	748	0.129086	257.981	24.8
2016-02-16	42416.3	1220813	748	0.06794	258.054	24.7
2016-02-16	42416.3	1220813	748	0.224202	258.478	24.6
2016-02-16	42416.4	1220813	748	0.074734	258.965	24.5
2016-02-16	42416.4	1220813	748	0.081528	259.423	24.6
2016-02-16	42416.5	1220813	748	0.06794	259.886	24.7
2016-02-16	42416.5	1220813	748	0.081528	259.959	25
2016-02-16	42416.5	1220813	748	0.095116	260.169	25.4
2016-02-16	42416.6	1220813	748	0.06794	260.513	25.7
2016-02-16	42416.6	1220813	748	0.095116	260.485	25.9
2016-02-16	42416.7	1220813	748	0.081528	260.292	26.1
2016-02-16	42416.7	1220813	748	0.10191	260.161	26.1
2016-02-16	42416.8	1220813	748	0.081528	259.982	26
2016-02-16	42416.8	1220813	748	0.108704	259.691	25.7
2016-02-16	42416.8	1220813	748	0.47558	259.914	25.4
2016-02-16	42416.9	1220813	748		259.546	25.1
2016-02-16	42416.9	1220813	748		259.825	24.9
2016-02-16	42417	1220813	748		259.842	24.7
2016-02-17	42417	1220813	748		258.326	24.6
2016-02-17	42417	1220813	748		258.51	24.4
2016-02-17	42417.1	1220813	748		258.449	24.3
2016-02-17	42417.1	1220813	748		258.485	24.2
2016-02-17	42417.2	1220813	748		258.465	24
2016-02-17	42417.2	1220813	748	0.822074	258.345	23.9
2016-02-17	42417.2	1220813	748	0.054352	258.647	23.7
2016-02-17	42417.3	1220813	748	0.06794	259.022	23.6
2016-02-17	42417.3	1220813	748	0.054352	259.325	23.5
2016-02-17	42417.4	1220813	748	0.074734	259.929	23.5
2016-02-17	42417.4	1220813	748	0.06794	260.424	23.6
2016-02-17	42417.5	1220813	748	0.054352	261.12	23.9
2016-02-17	42417.5	1220813	748	0.06794	261.369	24.2
2016-02-17	42417.5	1220813	748	0.074734	262.23	24.6
2016-02-17	42417.6	1220813	748	0.06794	262.739	25
2016-02-17	42417.6	1220813	748	0.156262	263.035	25.3
2016-02-17	42417.7	1220813	748	0.06794	262.961	25.5
2016-02-17	42417.7	1220813	748	0.054352	263.186	25.5
2016-02-17	42417.8	1220813	748	0.054352	263.245	25.4
2016-02-17	42417.8	1220813	748	0.081528	263.594	25.2
2016-02-17	42417.8	1220813	748	0.387258	264.196	25
2016-02-17	42417.9	1220813	748	0.081528	264.22	24.8
2016-02-17	42417.9	1220813	748	0.122292	264.535	24.6
2016-02-17	42418	1220813	748	0.978336	264.963	24.5
2016-02-18	42418	1220813	748		264.582	24.4
2016-02-18	42418	1220813	748		265.015	24.3
2016-02-18	42418.1	1220813	748		265.217	24.2
2016-02-18	42418.1	1220813	748		265.685	24.1
2016-02-18	42418.2	1220813	748	0.298936	266.085	24.1
2016-02-18	42418.2	1220813	748	0.502756	266.283	24
2016-02-18	42418.2	1220813	748	0.054352	266.72	23.9
2016-02-18	42418.3	1220813	748	0.054352	266.999	23.7
2016-02-18	42418.3	1220813	748	0.06794	267.318	23.6
2016-02-18	42418.4	1220813	748	0.095116	268.188	23.7
2016-02-18	42418.4	1220813	748	0.06794	268.66	23.9
2016-02-18	42418.5	1220813	748	0.054352	269.133	24.2
2016-02-18	42418.5	1220813	748	0.06794	269.402	24.5
2016-02-18	42418.5	1220813	748	0.06794	267.987	25
2016-02-18	42418.6	1220813	748	0.06794	268.688	25.3
2016-02-18	42418.6	1220813	748	0.06794	268.43	25.7
2016-02-18	42418.7	1220813	748	0.06794	267.954	25.9
2016-02-18	42418.7	1220813	748	0.06794	267.572	26
2016-02-18	42418.8	1220813	748	0.054352	266.651	25.9
2016-02-18	42418.8	1220813	748	0.06794	265.394	25.7
2016-02-18	42418.8	1220813	748	0.06794	264.538	25.5
2016-02-18	42418.9	1220813	748	0.054352	263.922	25.3
2016-02-18	42418.9	1220813	748	0.557108	263.122	25.1
2016-02-18	42419	1220813	748	0.06794	262.05	25
2016-02-19	42419	1220813	748	0.054352	264.218	24.9	0
2016-02-19	42419	1220813	748	0.353288	263.093	24.8	0
2016-02-19	42419.1	1220813	748		262.048	24.8	0
2016-02-19	42419.1	1220813	748		261.231	24.7	0
2016-02-19	42419.2	1220813	748	0.489168	259.838	24.7	0
2016-02-19	42419.2	1220813	748	0.054352	258.842	24.5	1.11881
2016-02-19	42419.2	1220813	748	0.054352	259.287	24.4	265.452
2016-02-19	42419.3	1220813	748	0.054352	259.548	24.3	1114.61
2016-02-19	42419.3	1220813	748	0.06794	262.195	24.2	1909.71
2016-02-19	42419.4	1220813	748	0.054352	263.89	24.3	2594.64
2016-02-19	42419.4	1220813	748	0.061146	264.562	24.5	3128.24
2016-02-19	42419.5	1220813	748	0.06794	264.875	24.8	3464.42
2016-02-19	42419.5	1220813	748	0.095116	264.686	25.1	3587.41
2016-02-19	42419.5	1220813	748	0.081528	264.707	25.4	3366.44
2016-02-19	42419.6	1220813	748	0.06794	264.409	25.9	2839.44
2016-02-19	42419.6	1220813	748	0.129086	263.286	26.1	2155.75
2016-02-19	42419.7	1220813	748	0.081528	261.58	26.3	1587.8
2016-02-19	42419.7	1220813	748	0.095116	259.988	26.3	871.245
2016-02-19	42419.8	1220813	748	0.06794	257.898	26.2	331.224
2016-02-19	42419.8	1220813	748	0.06794	255.85	25.9	16.8556
2016-02-19	42419.8	1220813	748	0.258172	253.534	25.7	0
2016-02-19	42419.9	1220813	748	0.142674	251.605	25.5	0
2016-02-19	42419.9	1220813	748	0.149468	249.698	25.3	0
2016-02-19	42420	1220813	748	0.652224	247.449	25.1	0
2016-02-20	42420	1220813	748	0.081528	241.952	25	0
2016-02-20	42420	1220813	748	0.40764	239.657	24.8	0
2016-02-20	42420.1	1220813	748	0.448404	236.824	24.7	0
2016-02-20	42420.1	1220813	748	0.631842	234.408	24.7	0
2016-02-20	42420.2	1220813	748	0.285348	232.105	24.5	0
2016-02-20	42420.2	1220813	748	0.40764	229.43	24.4	0.660284
2016-02-20	42420.2	1220813	748	0.095116	226.668	24.3	249.972
2016-02-20	42420.3	1220813	748	0.074734	224.086	24.1	1081.67
2016-02-20	42420.3	1220813	748	0.06794	221.728	24	1919.34
2016-02-20	42420.4	1220813	748	0.06794	218.629	24	2650.75
2016-02-20	42420.4	1220813	748	0.06794	215.17	24.2	3216.32
2016-02-20	42420.5	1220813	748	0.054352	212.277	24.4	3543.98
2016-02-20	42420.5	1220813	748	0.06794	209.729	24.8	3643.08
2016-02-20	42420.5	1220813	748	0.06794	206.664	25.2	3505.3
2016-02-20	42420.6	1220813	748	0.095116	223.582	25.5	3118.37
2016-02-20	42420.6	1220813	748	0.06794	236.296	25.8	2521.95
2016-02-20	42420.7	1220813	748	0.06794	235.365	26	1803.14
2016-02-20	42420.7	1220813	748	0.081528	232.666	26	1078.26
2016-02-20	42420.8	1220813	748	0.054352	230.079	25.8	310.352
2016-02-20	42420.8	1220813	748	0.06794	227.716	25.6	20.157
2016-02-20	42420.8	1220813	748	0.081528	225.359	25.3	0
2016-02-20	42420.9	1220813	748	0.095116	222.914	25.1	0
2016-02-20	42420.9	1220813	748	0.625048	219.395	24.9	0
2016-02-20	42421	1220813	748	0.326112	216.587	24.7	0
2016-02-21	42421	1220813	748	0.332906	214.187	24.6	0
2016-02-21	42421	1220813	748	0.502756	210.386	24.5	0
2016-02-21	42421.1	1220813	748		207.843	24.4	0
2016-02-21	42421.1	1220813	748	0.40764	205.034	24.3	0
2016-02-21	42421.2	1220813	748	0.461992	201.971	24.3	0
2016-02-21	42421.2	1220813	748	0.767722	199.234	24.1	0.788672
2016-02-21	42421.2	1220813	748		196.621	24	255.933
2016-02-21	42421.3	1220813	748	0.353288	195.515	23.8	1096.79
2016-02-21	42421.3	1220813	748	0.054352	195.674	23.7	1926.4
2016-02-21	42421.4	1220813	748	0.06794	196.819	23.8	2616.23
2016-02-21	42421.4	1220813	748	0.061146	197.512	24	3154.08
2016-02-21	42421.5	1220813	748	0.040764	198.213	24.3	3478.8
2016-02-21	42421.5	1220813	748	0.06794	198.466	24.7	3566.63
2016-02-21	42421.5	1220813	748	0.054352	198.834	25.1	3419.32
2016-02-21	42421.6	1220813	748	0.054352	197.825	25.5	3040.41
2016-02-21	42421.6	1220813	748	0.061146	196.668	25.8	2431.88
2016-02-21	42421.7	1220813	748	0.054352	197.563	26.1	1726.09
2016-02-21	42421.7	1220813	748	0.054352	198.166	26.2	1038.28
2016-02-21	42421.8	1220813	748	0.054352	198.565	26.1	281.574
2016-02-21	42421.8	1220813	748	0.054352	198.989	25.9	20.7072
2016-02-21	42421.8	1220813	748	0.06794	199.442	25.7	0
2016-02-21	42421.9	1220813	748	0.054352	199.994	25.4	0
2016-02-21	42421.9	1220813	748	0.06794	200.542	25.3	0
2016-02-21	42422	1220813	748	0.50955	201.143	25.1	0
2016-02-22	42422	1220813	748	0.06794	201.204	25	0
2016-02-22	42422	1220813	748	0.088322	201.742	24.8	0
2016-02-22	42422.1	1220813	748	0.224202	202.512	24.8	0
2016-02-22	42422.1	1220813	748	0.285348	203.393	24.7	0
2016-02-22	42422.2	1220813	748	0.557108	204.317	24.6	0
2016-02-22	42422.2	1220813	748	0.20382	205.177	24.5	1.30223
2016-02-22	42422.2	1220813	748	0.054352	205.955	24.4	141.943
2016-02-22	42422.3	1220813	748	0.061146	206.954	24.3	624.574
2016-02-22	42422.3	1220813	748	0.06794	207.919	24.3	1237.59
2016-02-22	42422.4	1220813	748	0.054352	209.176	24.4	1881.39
2016-02-22	42422.4	1220813	748	0.054352	210.125	24.6	3091.38
2016-02-22	42422.5	1220813	748	0.06794	210.38	25	3319.98
2016-02-22	42422.5	1220813	748	0.054352	210.91	25.3	3169.34
2016-02-22	42422.5	1220813	748	0.061146	211.76	25.5	1843.49
2016-02-22	42422.6	1220813	748	0.054352	212.79	25.8	2588.97
2016-02-22	42422.6	1220813	748	0.06794	213.838	26.1	2472.54
2016-02-22	42422.7	1220813	748	0.054352	215.09	26.3	1638.92
2016-02-22	42422.7	1220813	748	0.06794	216.01	26.4	1002.93
2016-02-22	42422.8	1220813	748	0.06794	216.862	26.3	239.921
2016-02-22	42422.8	1220813	748	0.06794	216.907	26.2	12.4904
2016-02-22	42422.8	1220813	748	0.095116	217.61	26	0
2016-02-22	42422.9	1220813	748	0.061146	218.462	25.8	0
2016-02-22	42422.9	1220813	748	0.20382	219.235	25.7	0
2016-02-22	42423	1220813	748	0.06794	219.785	25.5	0
2016-02-23	42423	1220813	748	0.06794	220.734	25.5	0
2016-02-23	42423	1220813	748	0.06794	221.507	25.5	0
2016-02-23	42423.1	1220813	748	0.20382	222.122	25.4	0
2016-02-23	42423.1	1220813	748	0.054352	223.086	25.4	0
2016-02-23	42423.2	1220813	748	0.672606	223.97	25.4	0
2016-02-23	42423.2	1220813	748	0.095116	224.802	25.4	0.458531
2016-02-23	42423.2	1220813	748	0.081528	225.254	25.3	188.915
2016-02-23	42423.3	1220813	748	0.108704	226.014	25.3	541.304
2016-02-23	42423.3	1220813	748	0.095116	227.537	25.2	1281.02
2016-02-23	42423.4	1220813	748	0.081528	233.532	25.3	2342.3
2016-02-23	42423.4	1220813	748	0.108704	234.998	25.5	3002.15
2016-02-23	42423.5	1220813	748	0.088322	237.918	25.8	3336.76
2016-02-23	42423.5	1220813	748	0.088322	240.051	26.2	3359.07
2016-02-23	42423.5	1220813	748	0.095116	241.794	26.6	3286.73
2016-02-23	42423.6	1220813	748	0.081528	243.555	27	2813.36
2016-02-23	42423.6	1220813	748	0.074734	245.239	27.4	2169.09
2016-02-23	42423.7	1220813	748	0.081528	246.939	27.6	1250.58
2016-02-23	42423.7	1220813	748	0.06794	248.641	27.7	788.617
2016-02-23	42423.8	1220813	748	0.06794	249.409	27.7	200.543
2016-02-23	42423.8	1220813	748	0.054352	250.155	27.5	5.429
2016-02-23	42423.8	1220813	748	0.122292	251.178	27.3	0
2016-02-23	42423.9	1220813	748	0.095116	252.856	27.1	0
2016-02-23	42423.9	1220813	748	0.081528	254.306	27	0
2016-02-23	42424	1220813	748	0.081528	255.738	26.8	0
2016-02-24	42424	1220813	748	0.13588	257.007	26.8	0
2016-02-24	42424	1220813	748	0.244584	257.5	26.7	0
2016-02-24	42424.1	1220813	748	0.23779	258.118	26.7	0
2016-02-24	42424.1	1220813	748	0.20382	259.381	26.7	0
2016-02-24	42424.2	1220813	748	0.292142	260.679	26.6	0
2016-02-24	42424.2	1220813	748		261.898	26.6	0.403507
2016-02-24	42424.2	1220813	748	0.44161	263.248	26.5	151.847
2016-02-24	42424.3	1220813	748	0.06794	264.386	26.5	713.914
2016-02-24	42424.3	1220813	748	0.081528	265.874	26.5	1756.04
2016-02-24	42424.4	1220813	748	0.081528	267.49	26.5	2437.62
2016-02-24	42424.4	1220813	748	0.054352	268.516	26.8	2984.65
2016-02-24	42424.5	1220813	748	0.06794	269.43	27.2	3336.85
2016-02-24	42424.5	1220813	748	0.081528	269.794	27.5	3445.71
2016-02-24	42424.5	1220813	748	0.095116	270.304	27.8	3247.7
2016-02-24	42424.6	1220813	748	0.095116	270.982	28.2	2419.89
2016-02-24	42424.6	1220813	748	0.115498	271.266	28.6	2153.04
2016-02-24	42424.7	1220813	748	0.095116	271.825	28.7	1250.63
2016-02-24	42424.7	1220813	748	0.06794	271.817	28.8	880.617
2016-02-24	42424.8	1220813	748	0.095116	271.617	28.7	237.189
2016-02-24	42424.8	1220813	748	0.06794	271.076	28.5	8.63871
2016-02-24	42424.8	1220813	748	0.129086	270.874	28.2	0
2016-02-24	42424.9	1220813	748	0.16985	270.914	28	0
2016-02-24	42424.9	1220813	748	0.394052	271.1	27.8	0
2016-02-24	42425	1220813	748	0.183438	271.022	27.6	0
2016-02-25	42425	1220813	748	0.394052	272.34	27.5	0
2016-02-25	42425	1220813	748	0.37367	272.067	27.4	0
2016-02-25	42425.1	1220813	748	0.421228	272.01	27.3	0
2016-02-25	42425.1	1220813	748	0.06794	271.738	27.3	0
2016-02-25	42425.2	1220813	748	0.292142	271.802	27.3	0
2016-02-25	42425.2	1220813	748	0.40764	271.602	27.2	0.0917061
2016-02-25	42425.2	1220813	748	0.054352	271.474	27.2	62.6903
2016-02-25	42425.3	1220813	748	0.06794	271.232	27.1	980.247
2016-02-25	42425.3	1220813	748	0.095116	271.906	27.1	1771.95
2016-02-25	42425.4	1220813	748	0.06794	276.023	27.2	2364.48
2016-02-25	42425.4	1220813	748	0.06794	278.248	27.3	2572.17
2016-02-25	42425.5	1220813	748	0.06794	279.78	27.6	2670.35
2016-02-25	42425.5	1220813	748	0.115498	280.401	27.9	3235.26
2016-02-25	42425.5	1220813	748	0.088322	281.32	28.3	2792.91
2016-02-25	42425.6	1220813	748	0.074734	282.225	28.7	2520.23
2016-02-25	42425.6	1220813	748	0.081528	282.79	29.1	2150.64
2016-02-25	42425.7	1220813	748	0.081528	283.274	29.2	1770.5
2016-02-25	42425.7	1220813	748	0.108704	283.847	29.2	1017.81
2016-02-25	42425.8	1220813	748	0.095116	284.252	28.9	248.248
2016-02-25	42425.8	1220813	748	0.081528	284.211	28.6	10.6196
2016-02-25	42425.8	1220813	748	0.224202	284.09	28.3	0
2016-02-25	42425.9	1220813	748	0.652224	283.766	28	0
2016-02-25	42425.9	1220813	748	0.346494	283.443	27.7	0
2016-02-25	42426	1220813	748	0.529932	283.12	27.4	0
2016-02-26	42426	1220813	748	0.366876	281.335	27.1	0
2016-02-26	42426	1220813	748	0.428022	281.432	26.9	0
2016-02-26	42426.1	1220813	748	0.3397	281.271	26.7	0
2016-02-26	42426.1	1220813	748	0.061146	280.91	26.6	0
2016-02-26	42426.2	1220813	748	0.06794	280.654	26.4	0
2016-02-26	42426.2	1220813	748	0.074734	280.482	26.2	0.201753
2016-02-26	42426.2	1220813	748	0.054352	280.782	26.1	188.071
2016-02-26	42426.3	1220813	748	0.054352	280.707	26	1012.55
2016-02-26	42426.3	1220813	748	0.054352	281.119	25.9	1886.58
2016-02-26	42426.4	1220813	748	0.074734	281.442	25.9	2601.87
2016-02-26	42426.4	1220813	748	0.081528	281.646	26.1	3160.63
2016-02-26	42426.5	1220813	748	0.06794	281.451	26.4	3485.18
2016-02-26	42426.5	1220813	748	0.06794	280.977	26.7	3575.09
2016-02-26	42426.5	1220813	748	0.054352	280.854	27.2	3423.43
2016-02-26	42426.6	1220813	748	0.06794	280.948	27.5	3031.4
2016-02-26	42426.6	1220813	748	0.081528	281.077	27.8	2427.57
2016-02-26	42426.7	1220813	748	0.061146	281.601	27.9	1720.19
2016-02-26	42426.7	1220813	748	0.081528	281.762	27.8	990.242
2016-02-26	42426.8	1220813	748	0.081528	282.255	27.6	247.992
2016-02-26	42426.8	1220813	748	0.054352	282.295	27.4	11.2065
2016-02-26	42426.8	1220813	748	0.108704	282.157	27.1	0
2016-02-26	42426.9	1220813	748	0.400846	282.454	26.8	0
2016-02-26	42426.9	1220813	748	0.095116	282.994	26.5	0
2016-02-26	42427	1220813	748	0.183438	283.605	26.2	0
2016-02-27	42427	1220813	748	0.095116	284.299	26	0
2016-02-27	42427	1220813	748	0.088322	284.638	25.8	0
2016-02-27	42427.1	1220813	748	0.461992	285.09	25.7	0
2016-02-27	42427.1	1220813	748	0.163056	285.744	25.5	0
2016-02-27	42427.2	1220813	748	0.434816	286.188	25.4	0
2016-02-27	42427.2	1220813	748	0.081528	286.438	25.3	0.238436
2016-02-27	42427.2	1220813	748	0.06794	287.004	25.2	199.663
2016-02-27	42427.3	1220813	748	0.129086	287.562	25.1	1022.45
2016-02-27	42427.3	1220813	748	0.095116	288.403	25	1857.75
2016-02-27	42427.4	1220813	748	0.06794	289.171	25	2570.1
2016-02-27	42427.4	1220813	748	0.06794	289.753	25.2	3122.3
2016-02-27	42427.5	1220813	748	0.054352	289.898	25.5	3447.45
2016-02-27	42427.5	1220813	748	0.081528	289.858	26	3530.94
2016-02-27	42427.5	1220813	748	0.081528	289.842	26.4	3373.01
2016-02-27	42427.6	1220813	748	0.054352	289.648	26.8	2964.44
2016-02-27	42427.6	1220813	748	0.054352	289.745	27.1	2366.68
2016-02-27	42427.7	1220813	748	0.095116	289.535	27.2	1670.76
2016-02-27	42427.7	1220813	748	0.054352	289.14	27.1	973.02
2016-02-27	42427.8	1220813	748	0.054352	287.978	26.9	235.336
2016-02-27	42427.8	1220813	748	0.13588	288.077	26.7	9.66582
2016-02-27	42427.8	1220813	748	0.285348	287.602	26.5	0
2016-02-27	42427.9	1220813	748	0.665812	286.914	26.2	0
2016-02-27	42427.9	1220813	748	0.258172	286.075	25.9	0
2016-02-27	42428	1220813	748	0.312524	285.527	25.7	0
2016-02-28	42428	1220813	748	0.088322	284.786	25.5	0
2016-02-28	42428	1220813	748	0.06794	283.974	25.4	0
2016-02-28	42428.1	1220813	748	0.421228	282.977	25.3	0
2016-02-28	42428.1	1220813	748	0.516344	282.14	25.2	0
2016-02-28	42428.2	1220813	748	0.081528	281.868	25.1	0
2016-02-28	42428.2	1220813	748	0.095116	281.096	25	0.183412
2016-02-28	42428.2	1220813	748	0.054352	280.589	24.9	189.978
2016-02-28	42428.3	1220813	748	0.074734	280.227	24.8	1013.33
2016-02-28	42428.3	1220813	748	0.312524	279.542	24.7	1849.24
2016-02-28	42428.4	1220813	748	0.06794	279.218	24.8	2565.83
2016-02-28	42428.4	1220813	748	0.081528	278.794	25	3127.27
2016-02-28	42428.5	1220813	748	0.06794	278.098	25.3	3451.4
2016-02-28	42428.5	1220813	748	0.122292	277.215	25.8	3527.15
2016-02-28	42428.5	1220813	748	0.06794	276.938	26.2	3337.41
2016-02-28	42428.6	1220813	748	0.06794	275.91	26.6	2989.89
2016-02-28	42428.6	1220813	748	0.074734	275.226	26.9	2258.3
2016-02-28	42428.7	1220813	748	0.054352	274.297	27	1666.3
2016-02-28	42428.7	1220813	748	0.061146	273.638	26.9	972.543
2016-02-28	42428.8	1220813	748	0.054352	272.838	26.7	227.211
2016-02-28	42428.8	1220813	748	0.37367	271.67	26.4	8.01511
2016-02-28	42428.8	1220813	748	0.292142	271.502	26.1	0
2016-02-28	42428.9	1220813	748	0.380464	271.745	25.8	0
2016-02-28	42428.9	1220813	748	0.44161	271.225	25.6	0
2016-02-28	42429	1220813	748	0.353288	270.861	25.4	0
2016-02-29	42429	1220813	748	0.197026	270.618	25.2	0
2016-02-29	42429	1220813	748	0.298936	270.452	25.1	0
2016-02-29	42429.1	1220813	748	0.122292	269.812	25	0
2016-02-29	42429.1	1220813	748	0.06794	269.038	24.8	0
2016-02-29	42429.2	1220813	748	0.081528	268.796	24.8	0
2016-02-29	42429.2	1220813	748	0.353288	268.203	24.7	0.128389
2016-02-29	42429.2	1220813	748	0.13588	267.743	24.6	167.474
2016-02-29	42429.3	1220813	748	0.06794	267.085	24.5	777.521
2016-02-29	42429.3	1220813	748	0.054352	267.293	24.5	1831.19
2016-02-29	42429.4	1220813	748	0.061146	266.999	24.5	2567.17
2016-02-29	42429.4	1220813	748	0.06794	266.286	24.7	3090.7
2016-02-29	42429.5	1220813	748	0.054352	265.895	25.1	3443.51
2016-02-29	42429.5	1220813	748	0.054352	265.247	25.5	3442.67
2016-02-29	42429.5	1220813	748	0.081528	264.559	25.9	3225.84
2016-02-29	42429.6	1220813	748	0.054352	263.963	26.3	2054.47
2016-02-29	42429.6	1220813	748	0.06794	263.846	26.4	1213.99
2016-02-29	42429.7	1220813	748	0.054352	263.412	26.4	1382.25
2016-02-29	42429.7	1220813	748	0.054352	263.518	26.4	790.947
2016-02-29	42429.8	1220813	748	0.06794	263.453	26.3	224.35
2016-02-29	42429.8	1220813	748	0.081528	263.246	26.1	5.68578
2016-02-29	42429.8	1220813	748	0.095116	262.64	25.9	0
2016-02-29	42429.9	1220813	748	0.353288	263.248	25.6	0
2016-02-29	42429.9	1220813	748		262.634	25.4	0
2016-02-29	42430	1220813	748		262.878	25.2	0
2016-03-01	42430	1220813	748		264.396	25	0
2016-03-01	42430	1220813	748		264.186	24.8	0
2016-03-01	42430.1	1220813	748	0.448404	264.02	24.7	0
2016-03-01	42430.1	1220813	748	0.760928	264.246	24.6	0
2016-03-01	42430.2	1220813	748		264.515	24.5	0
2016-03-01	42430.2	1220813	748		264.954	24.3	0.110047
2016-03-01	42430.2	1220813	748		265.041	24.2	163.897
2016-03-01	42430.3	1220813	748		265.401	24.1	991.912
2016-03-01	42430.3	1220813	748		265.73	24.1	1798.85
2016-03-01	42430.4	1220813	748		266.25	24.2	2487.11
2016-03-01	42430.4	1220813	748	0.054352	266.788	24.4	3035.29
2016-03-01	42430.5	1220813	748	0.061146	267.49	24.7	3360.06
2016-03-01	42430.5	1220813	748	0.06794	267.883	25.1	3453.58
2016-03-01	42430.5	1220813	748	0.27176	268.359	25.5	3305.44
2016-03-01	42430.6	1220813	748	0.081528	268.68	25.9	2929.59
2016-03-01	42430.6	1220813	748	0.06794	269.158	26.3	2294.96
2016-03-01	42430.7	1220813	748	0.06794	269.582	26.4	1372.33
2016-03-01	42430.7	1220813	748	0.06794	270.314	26.5	800.594
2016-03-01	42430.8	1220813	748	0.06794	270.801	26.4	161.348
2016-03-01	42430.8	1220813	748	0.095116	270.976	26.2	2.91625
2016-03-01	42430.8	1220813	748	0.326112	270.931	25.9	0
2016-03-01	42430.9	1220813	748	0.50955	271.517	25.7	0
2016-03-01	42430.9	1220813	748	0.081528	272.394	25.5	0
2016-03-01	42431	1220813	748	0.16985	273.358	25.3	0
2016-03-02	42431	1220813	748	0.30573	273.808	25.2	0
2016-03-02	42431	1220813	748	0.06794	275.56	25	0
2016-03-02	42431.1	1220813	748	0.06794	276.795	24.9	0
2016-03-02	42431.1	1220813	748	0.06794	277.368	24.8	0
2016-03-02	42431.2	1220813	748	0.217408	277.95	24.8	0
2016-03-02	42431.2	1220813	748	0.400846	278.928	24.7	0.0366824
2016-03-02	42431.2	1220813	748	0.10191	279.786	24.6	135.101
2016-03-02	42431.3	1220813	748	0.081528	280.652	24.5	964.601
2016-03-02	42431.3	1220813	748	0.06794	281.816	24.5	1722.86
2016-03-02	42431.4	1220813	748	0.081528	282.939	24.6	2400.43
2016-03-02	42431.4	1220813	748	0.054352	283.683	24.8	2940.76
2016-03-02	42431.5	1220813	748	0.054352	284.694	25.1	3267.93
2016-03-02	42431.5	1220813	748	0.081528	285.542	25.6	3362.42
2016-03-02	42431.5	1220813	748	0.06794	286.644	26.1	3031.27
2016-03-02	42431.6	1220813	748	0.088322	287.614	26.5	2869.37
2016-03-02	42431.6	1220813	748	0.054352	288.504	26.7	2030.9
2016-03-02	42431.7	1220813	748	0.06794	289.427	26.9	1424.32
2016-03-02	42431.7	1220813	748	0.061146	289.954	27	859.103
2016-03-02	42431.8	1220813	748	0.122292	290.537	26.9	194.435
2016-03-02	42431.8	1220813	748	0.06794	290.994	26.7	3.99839
2016-03-02	42431.8	1220813	748	0.142674	291.249	26.5	0
2016-03-02	42431.9	1220813	748	0.081528	292.122	26.3	0
2016-03-02	42431.9	1220813	748	0.244584	293.042	26.1	0
2016-03-02	42432	1220813	748	0.665812	293.946	25.9	0
2016-03-03	42432	1220813	748	0.3397	293.974	25.8	0
2016-03-03	42432	1220813	748	0.380464	294.489	25.7	0
2016-03-03	42432.1	1220813	748	0.081528	295.102	25.6	0
2016-03-03	42432.1	1220813	748	0.095116	295.428	25.5	0
2016-03-03	42432.2	1220813	748	0.122292	296.176	25.5	0
2016-03-03	42432.2	1220813	748	0.129086	296.691	25.4	0
2016-03-03	42432.2	1220813	748	0.054352	297.161	25.4	36.6641
2016-03-03	42432.3	1220813	748	0.061146	297.743	25.4	472.672
2016-03-03	42432.3	1220813	748	0.054352	298.519	25.3	574.722
2016-03-03	42432.4	1220813	748	0.06794	298.398	25.3	1275.47
2016-03-03	42432.4	1220813	748	0.054352	298.64	25.4	1651.43
2016-03-03	42432.5	1220813	748	0.054352	299.21	25.8	2573.22
2016-03-03	42432.5	1220813	748	0.054352	299.848	26	2815.87
2016-03-03	42432.5	1220813	748	0.081528	300.665	26.2	1275.19
2016-03-03	42432.6	1220813	748	0.06794	300.932	26.5	2553.41
2016-03-03	42432.6	1220813	748	0.108704	301.153	26.6	2016.07
2016-03-03	42432.7	1220813	748	0.081528	301.306	26.7	1280.69
2016-03-03	42432.7	1220813	748	0.081528	301.6	26.8	646.125
2016-03-03	42432.8	1220813	748	0.081528	301.658	26.7	243.315
2016-03-03	42432.8	1220813	748	0.095116	301.448	26.6	4.21848
2016-03-03	42432.8	1220813	748	0.312524	301.277	26.4	0
2016-03-03	42432.9	1220813	748	0.095116	300.774	26.2	0
2016-03-03	42432.9	1220813	748	0.10191	301.234	26.1	0
2016-03-03	42433	1220813	748	0.081528	301.669	26	0
2016-03-04	42433	1220813	748	0.061146	301.829	25.9	0
2016-03-04	42433	1220813	748	0.06794	302.264	25.8	0
2016-03-04	42433.1	1220813	748	0.081528	302.268	25.8	0
2016-03-04	42433.1	1220813	748	0.06794	302.642	25.7	0
2016-03-04	42433.2	1220813	748	0.061146	302.448	25.7	0
2016-03-04	42433.2	1220813	748	0.06794	302.922	25.6	0.0366824
2016-03-04	42433.2	1220813	748	0.054352	303.353	25.6	138.733
2016-03-04	42433.3	1220813	748	0.06794	303.518	25.5	881.754
2016-03-04	42433.3	1220813	748	0.06794	303.994	25.5	1692.6
2016-03-04	42433.4	1220813	748	0.06794	304.421	25.5	2376.69
2016-03-04	42433.4	1220813	748	0.054352	305.332	25.8	2950.2
2016-03-04	42433.5	1220813	748	0.06794	305.763	26.1	3262.3
2016-03-04	42433.5	1220813	748	0.06794	306.415	26.5	3319.25
2016-03-04	42433.5	1220813	748	0.06794	307.246	26.9	3260.76
2016-03-04	42433.6	1220813	748	0.061146	308.033	27.2	2061.5
2016-03-04	42433.6	1220813	748	0.054352	308.369	27.5	1976.71
2016-03-04	42433.7	1220813	748	0.054352	308.481	27.6	1302.76
2016-03-04	42433.7	1220813	748	0.081528	308.8	27.7	544.441
2016-03-04	42433.8	1220813	748	0.054352	308.85	27.5	53.9966
2016-03-04	42433.8	1220813	748	0.108704	308.922	27.4	0.825355
2016-03-04	42433.8	1220813	748	0.387258	308.566	27.2	0
2016-03-04	42433.9	1220813	748	0.292142	308.719	27	0
2016-03-04	42433.9	1220813	748	0.122292	308.975	26.9	0
2016-03-04	42434	1220813	748	0.061146	309.483	26.7	0
2016-03-05	42434	1220813	748	0.054352	309.574	26.7	0
2016-03-05	42434	1220813	748	0.06794	310.026	26.6	0
2016-03-05	42434.1	1220813	748	0.054352	310.13	26.5	0
2016-03-05	42434.1	1220813	748	0.244584	309.874	26.4	0
2016-03-05	42434.2	1220813	748	0.190232	309.793	26.4	0
2016-03-05	42434.2	1220813	748	0.095116	309.9	26.3	0.0183412
2016-03-05	42434.2	1220813	748	0.06794	309.487	26.2	111.753
2016-03-05	42434.3	1220813	748	0.054352	309.326	26.1	796.999
2016-03-05	42434.3	1220813	748	0.163056	309.164	26.1	1607.26
2016-03-05	42434.4	1220813	748	0.06794	308.692	26.2	2392.54
2016-03-05	42434.4	1220813	748	0.061146	307.726	26.5	2513.96
2016-03-05	42434.5	1220813	748	0.054352	306.774	26.9	3128.48
2016-03-05	42434.5	1220813	748	0.061146	305.651	27.3	3219.98
2016-03-05	42434.5	1220813	748	0.054352	305.179	27.6	2937.47
2016-03-05	42434.6	1220813	748	0.06794	303.245	27.8	2056.75
2016-03-05	42434.6	1220813	748	0.054352	301.674	28	1963.02
2016-03-05	42434.7	1220813	748	0.054352	299.954	28.1	1133.67
2016-03-05	42434.7	1220813	748	0.06794	297.505	28.1	679.267
2016-03-05	42434.8	1220813	748	0.061146	295.176	28	104.802
2016-03-05	42434.8	1220813	748	0.326112	293.029	27.8	0.238436
2016-03-05	42434.8	1220813	748	0.366876	290.585	27.6	0
2016-03-05	42434.9	1220813	748	0.230996	287.706	27.5	0
2016-03-05	42434.9	1220813	748	0.149468	285.246	27.4	0
2016-03-05	42435	1220813	748	0.061146	282.801	27.4	0
2016-03-06	42435	1220813	748	0.040764	280.829	27.3	0
2016-03-06	42435	1220813	748	0.06794	278.843	27.3	0
2016-03-06	42435.1	1220813	748	0.040764	276.764	27.2	0
2016-03-06	42435.1	1220813	748	0.054352	274.514	27.2	0
2016-03-06	42435.2	1220813	748	0.06794	274.798	27.2	0
2016-03-06	42435.2	1220813	748	0.163056	274.13	27.2	0
2016-03-06	42435.2	1220813	748	0.054352	273.052	27.1	40.424
2016-03-06	42435.3	1220813	748	0.06794	272.757	27.1	221.25
2016-03-06	42435.3	1220813	748	0.06794	272.206	27.1	448.901
2016-03-06	42435.4	1220813	748	0.054352	271.97	27.2	877.004
2016-03-06	42435.4	1220813	748	0.06794	272.049	27.4	2608.49
2016-03-06	42435.5	1220813	748	0.054352	271.974	27.8	3253.02
2016-03-06	42435.5	1220813	748	0.06794	271.303	28.1	3252.05
2016-03-06	42435.5	1220813	748	0.054352	270.69	28.5	3063.55
2016-03-06	42435.6	1220813	748	0.054352	270.774	28.9	2223.51
2016-03-06	42435.6	1220813	748	0.06794	271.706	29.2	2067.68
2016-03-06	42435.7	1220813	748	0.054352	272.11	29.3	685.925
2016-03-06	42435.7	1220813	748	0.06794	273.071	29.3	699.479
2016-03-06	42435.8	1220813	748	0.06794	273.784	29.2	144.015
2016-03-06	42435.8	1220813	748	0.108704	274.311	29	1.32057
2016-03-06	42435.8	1220813	748	0.06794	275.026	28.8	0
2016-03-06	42435.9	1220813	748	0.061146	276.015	28.7	0
2016-03-06	42435.9	1220813	748	0.06794	277.242	28.5	0
2016-03-06	42436	1220813	748	0.081528	278.315	28.3	0
2016-03-07	42436	1220813	748	0.06794	279.316	28.2	0
2016-03-07	42436	1220813	748	0.217408	280.335	28.1	0
2016-03-07	42436.1	1220813	748	0.095116	281.282	28	0
2016-03-07	42436.1	1220813	748	0.06794	282.074	27.9	0
2016-03-07	42436.2	1220813	748	0.312524	283.226	27.8	0
2016-03-07	42436.2	1220813	748	0.489168	284.52	27.7	0
2016-03-07	42436.2	1220813	748	0.054352	285.782	27.6	115.898
2016-03-07	42436.3	1220813	748	0.061146	286.371	27.6	847.658
2016-03-07	42436.3	1220813	748	0.095116	287.478	27.5	1619.07
2016-03-07	42436.4	1220813	748	0.06794	287.062	27.6	2300.3
2016-03-07	42436.4	1220813	748	0.081528	286.274	27.8	2839.2
2016-03-07	42436.5	1220813	748	0.054352	285.876	28.1	3167.38
2016-03-07	42436.5	1220813	748	0.081528	285.275	28.5	3253.02
2016-03-07	42436.5	1220813	748	0.054352	284.785	28.9	3099.26
2016-03-07	42436.6	1220813	748	0.054352	284.298	29.3	2611.04
2016-03-07	42436.6	1220813	748	0.054352	284.056	29.6	1925.59
2016-03-07	42436.7	1220813	748	0.054352	283.814	29.9	1396.65
2016-03-07	42436.7	1220813	748	0.06794	283.501	29.8	710.319
2016-03-07	42436.8	1220813	748	0.06794	282.616	29.7	141.154
2016-03-07	42436.8	1220813	748	0.054352	281.589	29.5	1.33891
2016-03-07	42436.8	1220813	748	0.054352	280.434	29.3	0
2016-03-07	42436.9	1220813	748	0.061146	279.666	29	0
2016-03-07	42436.9	1220813	748	0.074734	279.043	28.8	0
2016-03-07	42437	1220813	748	0.081528	278.547	28.7	0
2016-03-08	42437	1220813	748	0.074734	277.481	28.5	0
2016-03-08	42437	1220813	748	0.06794	276.812	28.4	0
2016-03-08	42437.1	1220813	748	0.054352	276.326	28.3	0
2016-03-08	42437.1	1220813	748	0.054352	276.246	28.2	0
2016-03-08	42437.2	1220813	748	0.081528	275.513	28.1	0
2016-03-08	42437.2	1220813	748	0.06794	274.888	28	0
2016-03-08	42437.2	1220813	748	0.06794	274.039	27.9	100.161
2016-03-08	42437.3	1220813	748	0.054352	273.748	27.8	843.128
2016-03-08	42437.3	1220813	748	0.10191	273.595	27.7	1634.44
2016-03-08	42437.4	1220813	748	0.434816	273.425	27.8	2300.69
2016-03-08	42437.4	1220813	748	0.448404	273.384	28	2820.37
2016-03-08	42437.5	1220813	748	0.455198	272.785	28.3	3127.23
2016-03-08	42437.5	1220813	748	0.346494	273.367	28.7	3174.98
2016-03-08	42437.5	1220813	748	0.190232	275.097	29.1	2905.08
2016-03-08	42437.6	1220813	748	0.625048	276.139	29.4	2574.01
2016-03-08	42437.6	1220813	748	0.20382	277.223	29.7	2080.33
2016-03-08	42437.7	1220813	748	0.06794	277.563	29.9	1189.54
2016-03-08	42437.7	1220813	748	0.06794	277.928	29.9	643.703
2016-03-08	42437.8	1220813	748	0.06794	277.928	29.7	156.817
2016-03-08	42437.8	1220813	748	0.081528	277.734	29.5	1.02711
2016-03-08	42437.8	1220813	748	0.06794	277.926	29.3	0
2016-03-08	42437.9	1220813	748	0.23779	278.218	29.1	0
2016-03-08	42437.9	1220813	748	0.3397	278.638	28.9	0
2016-03-08	42438	1220813	748	0.353288	278.686	28.8	0
2016-03-09	42438	1220813	748	0.06794	280.892	28.6	0
2016-03-09	42438	1220813	748	0.108704	281.247	28.5	0
2016-03-09	42438.1	1220813	748	0.122292	281.207	28.4	0
2016-03-09	42438.1	1220813	748	0.081528	281.288	28.3	0
2016-03-09	42438.2	1220813	748	0.183438	281.611	28.3	0
2016-03-09	42438.2	1220813	748	0.298936	281.684	28.2	0
2016-03-09	42438.2	1220813	748	0.06794	281.886	28.1	70.7237
2016-03-09	42438.3	1220813	748	0.06794	282.25	28	794.377
2016-03-09	42438.3	1220813	748	0.06794	282.21	28	1592.99
2016-03-09	42438.4	1220813	748	0.176644	282.702	28	2222.31
2016-03-09	42438.4	1220813	748	0.149468	283.066	28	1973.75
2016-03-09	42438.5	1220813	748	0.108704	283.43	28.1	2922.27
2016-03-09	42438.5	1220813	748	0.074734	283.47	28.2	2165.47
2016-03-09	42438.5	1220813	748	0.061146	283.754	28.3	1036.92
2016-03-09	42438.6	1220813	748	0.06794	283.503	28.4	2446.15
2016-03-09	42438.6	1220813	748	0.081528	283.543	28.5	1847.18
2016-03-09	42438.7	1220813	748	0.122292	283.51	28.6	1101.34
2016-03-09	42438.7	1220813	748	0.108704	283.438	28.6	445.93
2016-03-09	42438.8	1220813	748	0.285348	283.422	28.6	112.78
2016-03-09	42438.8	1220813	748	0.149468	282.735	28.4	0.550237
2016-03-09	42438.8	1220813	748	0.414434	281.968	28.3	0
2016-03-09	42438.9	1220813	748	0.190232	281.645	28.1	0
2016-03-09	42438.9	1220813	748	0.400846	281.314	28	0
2016-03-09	42439	1220813	748	0.387258	280.514	27.8	0
2016-03-10	42439	1220813	748	0.57749	277.308	27.7	0
2016-03-10	42439	1220813	748		276.735	27.7	0
2016-03-10	42439.1	1220813	748	1.72568	275.922	27.6	0
2016-03-10	42439.1	1220813	748		275.11	27.6	0
2016-03-10	42439.2	1220813	748		274.311	27.5	0
2016-03-10	42439.2	1220813	748	1.21613	273.379	27.5	0
2016-03-10	42439.2	1220813	748	0.665812	272.246	27.5	21.9361
2016-03-10	42439.3	1220813	748	0.278554	271.542	27.4	290.745
2016-03-10	42439.3	1220813	748	0.149468	270.491	27.4	694.435
2016-03-10	42439.4	1220813	748	0.095116	269.474	27.4	1111.29
2016-03-10	42439.4	1220813	748	0.353288	268.665	27.5	1986.43
2016-03-10	42439.5	1220813	748	0.095116	268.326	27.5	1860.48
2016-03-10	42439.5	1220813	748	0.06794	267.318	27.5	1176.3
2016-03-10	42439.5	1220813	748	0.108704	266.849	27.4	1089.03
2016-03-10	42439.6	1220813	748	0.964748	268.806	27.4	565.02
2016-03-10	42439.6	1220813	748	0.489168	270.214	27.3	742.343
2016-03-10	42439.7	1220813	748	0.760928	271.716	27.3	259.382
2016-03-10	42439.7	1220813	748		270.913	27.2	169.931
2016-03-10	42439.8	1220813	748	0.516344	267.095	27.2	66.2118
2016-03-10	42439.8	1220813	748	0.163056	266.922	27.1	1.08213
2016-03-10	42439.8	1220813	748	0.489168	265.279	27	0
2016-03-10	42439.9	1220813	748		264.65	26.9	0
2016-03-10	42439.9	1220813	748	0.910396	264.435	26.8	0
2016-03-10	42440	1220813	748	0.584284	264.002	26.8	0
2016-03-11	42440	1220813	748		263.967	26.7	0
2016-03-11	42440	1220813	748		263.758	26.6	0
2016-03-11	42440.1	1220813	748		263.559	26.6	0
2016-03-11	42440.1	1220813	748	0.149468	263.674	26.5	0
2016-03-11	42440.2	1220813	748	0.665812	263.797	26.4	0
2016-03-11	42440.2	1220813	748	0.40764	263.986	26.3	0
2016-03-11	42440.2	1220813	748	0.16985	264.183	26.3	46.0915
2016-03-11	42440.3	1220813	748		264.504	26.2	315.359
2016-03-11	42440.3	1220813	748	0.16985	264.868	26.2	1235.28
2016-03-11	42440.4	1220813	748		265.204	26.3	2201.77
2016-03-11	42440.4	1220813	748		266.736	26.5	2836.82
2016-03-11	42440.5	1220813	748	0.095116	270.206	26.8	3148.49
2016-03-11	42440.5	1220813	748	0.06794	272.078	27.2	3256.5
2016-03-11	42440.5	1220813	748	0.054352	273.854	27.6	3085.8
2016-03-11	42440.6	1220813	748	0.054352	276.069	28	2661.46
2016-03-11	42440.6	1220813	748	0.06794	278.099	28.3	1889.92
2016-03-11	42440.7	1220813	748	0.06794	279.569	28.5	989.711
2016-03-11	42440.7	1220813	748	0.054352	281.021	28.6	644.419
2016-03-11	42440.8	1220813	748	0.054352	282.575	28.4	101.72
2016-03-11	42440.8	1220813	748	0.06794	284.14	28.2	0.623601
2016-03-11	42440.8	1220813	748	0.06794	285.237	27.9	0
2016-03-11	42440.9	1220813	748	0.06794	279.714	27.7	0
2016-03-11	42440.9	1220813	748	0.06794	280.367	27.6	0
2016-03-11	42441	1220813	748	0.584284	279.794	27.4	0
2016-03-12	42441	1220813	748	0.54352	277.839	27.4	0
2016-03-12	42441	1220813	748	0.176644	277.792	27.3	0
2016-03-12	42441.1	1220813	748		277.222	27.2	0
2016-03-12	42441.1	1220813	748		276.805	27.2	0
2016-03-12	42441.2	1220813	748		276.338	27.1	0
2016-03-12	42441.2	1220813	748		275.559	27	0
2016-03-12	42441.2	1220813	748	0.258172	274.926	26.9	62.9837
2016-03-12	42441.3	1220813	748	0.081528	274.342	26.9	806.078
2016-03-12	42441.3	1220813	748	0.054352	273.637	26.8	1553.32
2016-03-12	42441.4	1220813	748	0.06794	273.076	26.9	2369.56
2016-03-12	42441.4	1220813	748	0.122292	272.468	27.1	3049.76
2016-03-12	42441.5	1220813	748	0.081528	271.814	27.4	2606.43
2016-03-12	42441.5	1220813	748	0.06794	270.922	27.7	3205.13
2016-03-12	42441.5	1220813	748	0.081528	269.708	28.1	2803.11
2016-03-12	42441.6	1220813	748	0.176644	268.527	28.3	1889.51
2016-03-12	42441.6	1220813	748	0.06794	267.31	28.6	1402.63
2016-03-12	42441.7	1220813	748	0.081528	266.238	28.7	1159.29
2016-03-12	42441.7	1220813	748	0.054352	265.17	28.6	623.455
2016-03-12	42441.8	1220813	748	0.06794	264.215	28.5	101.941
2016-03-12	42441.8	1220813	748	0.081528	262.21	28.4	0.330142
2016-03-12	42441.8	1220813	748	0.122292	260.055	28.2	0
2016-03-12	42441.9	1220813	748	0.448404	258.653	28.1	0
2016-03-12	42441.9	1220813	748	0.27176	257.034	27.9	0
2016-03-12	42442	1220813	748		255.572	27.8	0
2016-03-13	42442	1220813	748		254.166	27.7	0
2016-03-13	42442	1220813	748		252.458	27.7	0
2016-03-13	42442.1	1220813	748	0.842456	251.008	27.6	0
2016-03-13	42442.1	1220813	748	0.937572	249.458	27.5	0
2016-03-13	42442.2	1220813	748		247.872	27.4	0
2016-03-13	42442.2	1220813	748		246.418	27.3	0
2016-03-13	42442.2	1220813	748	0.40764	244.966	27.2	93.5586
2016-03-13	42442.3	1220813	748	0.06794	243.317	27.1	739.188
2016-03-13	42442.3	1220813	748	0.054352	241.858	27	1527.51
2016-03-13	42442.4	1220813	748	0.122292	240.185	27	2333.22
2016-03-13	42442.4	1220813	748	0.095116	238.824	27.1	2648.6
2016-03-13	42442.5	1220813	748	0.06794	237.146	27.4	3022.39
2016-03-13	42442.5	1220813	748	0.06794	235.642	27.7	3121.8
2016-03-13	42442.5	1220813	748	0.06794	235.056	28	3014.4
2016-03-13	42442.6	1220813	748	0.061146	235.291	28.3	2245.06
2016-03-13	42442.6	1220813	748	0.06794	234.795	28.4	1533.4
2016-03-13	42442.7	1220813	748	0.054352	234.41	28.6	1170.26
2016-03-13	42442.7	1220813	748	0.054352	233.631	28.5	394.116
2016-03-13	42442.8	1220813	748	0.06794	233.496	28.4	81.0865
2016-03-13	42442.8	1220813	748	0.081528	232.893	28.2	0.476872
2016-03-13	42442.8	1220813	748	0.095116	232.539	28.1	0
2016-03-13	42442.9	1220813	748	0.434816	232.17	27.9	0
2016-03-13	42442.9	1220813	748	0.27176	231.781	27.8	0
2016-03-13	42443	1220813	748	0.366876	231.333	27.6	0
2016-03-14	42443	1220813	748		231.26	27.5	0
2016-03-14	42443	1220813	748	0.149468	231.13	27.5	0
2016-03-14	42443.1	1220813	748	0.40764	231.679	27.4	0
2016-03-14	42443.1	1220813	748	0.3397	231.853	27.3	0
2016-03-14	42443.2	1220813	748	0.414434	231.917	27.2	0
2016-03-14	42443.2	1220813	748	0.326112	232.022	27	0
2016-03-14	42443.2	1220813	748	0.108704	233.388	26.9	76.4645
2016-03-14	42443.3	1220813	748	0.081528	233.538	26.8	773.413
2016-03-14	42443.3	1220813	748	0.074734	233.137	26.6	1616.74
2016-03-14	42443.4	1220813	748	0.081528	234.227	26.6	2316.18
2016-03-14	42443.4	1220813	748	0.081528	234.782	26.7	2854.44
2016-03-14	42443.5	1220813	748	0.088322	234.557	27	2612.96
2016-03-14	42443.5	1220813	748	0.108704	234.005	27.3	3218.79
2016-03-14	42443.5	1220813	748	0.081528	234.222	27.6	3082.76
2016-03-14	42443.6	1220813	748	0.054352	234.663	27.9	2568.43
2016-03-14	42443.6	1220813	748	0.054352	235.854	28.1	1986.57
2016-03-14	42443.7	1220813	748	0.06794	237.554	28.1	1247.83
2016-03-14	42443.7	1220813	748	0.06794	238.506	28	377.297
2016-03-14	42443.8	1220813	748	0.115498	239.58	27.9	74.8872
2016-03-14	42443.8	1220813	748	0.394052	240.794	27.7	0.275118
2016-03-14	42443.8	1220813	748	0.40764	242.728	27.4	0
2016-03-14	42443.9	1220813	748	0.380464	244.475	27.2	0
2016-03-14	42443.9	1220813	748		246.201	26.9	0
2016-03-14	42444	1220813	748		247.787	26.7	0
2016-03-15	42444	1220813	748		250.379	26.6	0
2016-03-15	42444	1220813	748		252.962	26.4	0
2016-03-15	42444.1	1220813	748		255.137	26.3	0
2016-03-15	42444.1	1220813	748		255.946	26.2	0
2016-03-15	42444.2	1220813	748		256.518	26	0
2016-03-15	42444.2	1220813	748	0.40764	258.061	25.9	0
2016-03-15	42444.2	1220813	748	0.054352	259.114	25.8	34.3714
2016-03-15	42444.3	1220813	748	0.054352	259.727	25.7	325.465
2016-03-15	42444.3	1220813	748	0.074734	260.658	25.5	1062.86
2016-03-15	42444.4	1220813	748	0.081528	261.915	25.5	2009.52
2016-03-15	42444.4	1220813	748	0.06794	262.338	25.5	2265.67
2016-03-15	42444.5	1220813	748	0.06794	262.663	25.7	3020.36
2016-03-15	42444.5	1220813	748	0.054352	263.112	25.9	3038.98
2016-03-15	42444.5	1220813	748	0.06794	263.224	26.1	2443.47
2016-03-15	42444.6	1220813	748	0.06794	264.39	26.3	2126.28
2016-03-15	42444.6	1220813	748	0.054352	265.985	26.5	1944.22
2016-03-15	42444.7	1220813	748	0.061146	267.125	26.6	1399.6
2016-03-15	42444.7	1220813	748	0.06794	266.887	26.6	677.726
2016-03-15	42444.8	1220813	748	0.10191	266.566	26.5	90.5139
2016-03-15	42444.8	1220813	748	0.095116	267.126	26.3	0.275118
2016-03-15	42444.8	1220813	748		268.46	26.2	0
2016-03-15	42444.9	1220813	748		269.615	26	0
2016-03-15	42444.9	1220813	748		270.464	25.9	0
2016-03-15	42445	1220813	748	0.224202	270.707	25.8	0
2016-03-16	42445	1220813	748	0.61146	272.663	25.7	0
2016-03-16	42445	1220813	748		273.277	25.5	0
2016-03-16	42445.1	1220813	748		274.283	25.5	0
2016-03-16	42445.1	1220813	748		275.794	25.4	0
2016-03-16	42445.2	1220813	748	0.360082	276.901	25.3	0
2016-03-16	42445.2	1220813	748	0.665812	277.588	25.2	0
2016-03-16	42445.2	1220813	748	0.108704	278.194	25.1	68.1193
2016-03-16	42445.3	1220813	748	0.095116	278.606	25	773.101
2016-03-16	42445.3	1220813	748	0.108704	279.753	24.9	1573.25
2016-03-16	42445.4	1220813	748	0.095116	281.547	24.9	2265.12
2016-03-16	42445.4	1220813	748	0.06794	283.253	25.1	2746.12
2016-03-16	42445.5	1220813	748	0.095116	284.328	25.3	3120.59
2016-03-16	42445.5	1220813	748	0.06794	284.958	25.7	3189.85
2016-03-16	42445.5	1220813	748	0.081528	286.43	26.1	3009.59
2016-03-16	42445.6	1220813	748	0.095116	288.334	26.4	2635.78
2016-03-16	42445.6	1220813	748	0.054352	290.168	26.5	2120.56
2016-03-16	42445.7	1220813	748	0.081528	290.487	26.7	1109.64
2016-03-16	42445.7	1220813	748	0.054352	290.482	26.6	682.642
2016-03-16	42445.8	1220813	748	0.054352	290.509	26.5	79.931
2016-03-16	42445.8	1220813	748	0.366876	291.574	26.3	0.183412
2016-03-16	42445.8	1220813	748	0.081528	292.457	26.2	0
2016-03-16	42445.9	1220813	748	0.346494	293.594	26.1	0
2016-03-16	42445.9	1220813	748	0.428022	294.05	26	0
2016-03-16	42446	1220813	748		294.362	25.9	0
2016-03-17	42446	1220813	748		297.454	25.8	0
2016-03-17	42446	1220813	748	0.326112	298.894	25.8	0
2016-03-17	42446.1	1220813	748		299.801	25.7	0
2016-03-17	42446.1	1220813	748		300.326	25.7	0
2016-03-17	42446.2	1220813	748	0.353288	300.914	25.6	0
2016-03-17	42446.2	1220813	748	0.461992	301.379	25.5	0
2016-03-17	42446.2	1220813	748	0.06794	302.845	25.4	65.093
2016-03-17	42446.3	1220813	748	0.06794	303.702	25.3	754.154
2016-03-17	42446.3	1220813	748	0.081528	304.004	25.3	1538.55
2016-03-17	42446.4	1220813	748	0.088322	304.5	25.3	2234.24
2016-03-17	42446.4	1220813	748	0.054352	305.706	25.4	2721.16
2016-03-17	42446.5	1220813	748	0.06794	305.563	25.6	3062.6
2016-03-17	42446.5	1220813	748	0.081528	305.202	25.9	2989.55
2016-03-17	42446.5	1220813	748	0.095116	304.15	26.2	2263.43
2016-03-17	42446.6	1220813	748	0.095116	303	26.4	1994.2
2016-03-17	42446.6	1220813	748	0.108704	302.046	26.6	1294.56
2016-03-17	42446.7	1220813	748	0.394052	301.467	26.7	986.556
2016-03-17	42446.7	1220813	748	0.108704	300.576	26.7	584.351
2016-03-17	42446.8	1220813	748	0.115498	298.445	26.6	55.5189
2016-03-17	42446.8	1220813	748	0.230996	296.35	26.4	0.0550237
2016-03-17	42446.8	1220813	748	0.176644	294.897	26.3	0
2016-03-17	42446.9	1220813	748	0.387258	293.933	26.2	0
2016-03-17	42446.9	1220813	748	0.224202	292.9	26.1	0
2016-03-17	42447	1220813	748	0.353288	291.353	26.1	0
2016-03-18	42447	1220813	748		287.4	26.1	0
2016-03-18	42447	1220813	748		286.795	26	0
2016-03-18	42447.1	1220813	748		286.335	26	0
2016-03-18	42447.1	1220813	748		285.901	26	0
2016-03-18	42447.2	1220813	748		285.355	26	0
2016-03-18	42447.2	1220813	748	0.448404	284.334	26	0
2016-03-18	42447.2	1220813	748	0.760928	283.482	25.8	5.37398
2016-03-18	42447.3	1220813	748	0.570696	284.002	25.5	74.0068
2016-03-18	42447.3	1220813	748		284.679	25.4	306.243
2016-03-18	42447.4	1220813	748	0.129086	285.551	25.2	1763.93
2016-03-18	42447.4	1220813	748	0.13588	282.58	25.1	2334.31
2016-03-18	42447.5	1220813	748	0.20382	272.027	25.1	2819.67
2016-03-18	42447.5	1220813	748	0.163056	270.478	25.1	1899.25
2016-03-18	42447.5	1220813	748	0.081528	270.538	25.2	2335.02
2016-03-18	42447.6	1220813	748	0.108704	270.83	25.3	2238.29
2016-03-18	42447.6	1220813	748	0.122292	271.164	25.3	1827.74
2016-03-18	42447.7	1220813	748	0.3397	271.744	25.3	1491.18
2016-03-18	42447.7	1220813	748	0.108704	271.782	25.1	626.059
2016-03-18	42447.8	1220813	748	0.13588	271.411	24.9	42.3682
2016-03-18	42447.8	1220813	748	0.638636	270.523	24.6	0.0366824
2016-03-18	42447.8	1220813	748	0.47558	270.206	24.4	0
2016-03-18	42447.9	1220813	748	0.448404	270.008	24.2	0
2016-03-18	42447.9	1220813	748	0.40764	269.7	24	0
2016-03-18	42448	1220813	748	0.06794	269.522	23.9	0
2016-03-19	42448	1220813	748	0.482374	270.015	23.8	0
2016-03-19	42448	1220813	748	0.625048	270.158	23.7	0
2016-03-19	42448.1	1220813	748		270.892	23.6	0
2016-03-19	42448.1	1220813	748		271.272	23.5	0
2016-03-19	42448.2	1220813	748	1.36559	271.272	23.4	0
2016-03-19	42448.2	1220813	748	0.81528	271.215	23.3	0
2016-03-19	42448.2	1220813	748	1.16177	271.839	23.1	58.5819
2016-03-19	42448.3	1220813	748		272.932	22.9	779.117
2016-03-19	42448.3	1220813	748		272.9	22.8	1596.84
2016-03-19	42448.4	1220813	748		272.9	22.8	2340.34
2016-03-19	42448.4	1220813	748		273.032	22.9	2941.01
2016-03-19	42448.5	1220813	748		273.462	23.1	1879.48
2016-03-19	42448.5	1220813	748		273.813	23.2	1512.11
2016-03-19	42448.5	1220813	748		274.165	23.4	1377.88
2016-03-19	42448.6	1220813	748		272.897	23.6	1375.79
2016-03-19	42448.6	1220813	748		271.652	23.7	1087.38
2016-03-19	42448.7	1220813	748		270.752	23.6	1179.41
2016-03-19	42448.7	1220813	748		270.111	23.5	604.747
2016-03-19	42448.8	1220813	748		269.326	23.3	56.5276
2016-03-19	42448.8	1220813	748	0.740546	267.457	23.2	0.0550237
2016-03-19	42448.8	1220813	748	0.570696	265.791	23	0
2016-03-19	42448.9	1220813	748	0.536726	264.966	22.8	0
2016-03-19	42448.9	1220813	748	0.3397	264.854	22.7	0
2016-03-19	42449	1220813	748	0.421228	264.514	22.5	0
2016-03-20	42449	1220813	748	0.706576	261.775	22.4	0
2016-03-20	42449	1220813	748	0.461992	260.685	22.3	0
2016-03-20	42449.1	1220813	748	0.550314	260.138	22.2	0
2016-03-20	42449.1	1220813	748	0.74734	260.018	22.1	0
2016-03-20	42449.2	1220813	748	0.6794	259.714	22	0
2016-03-20	42449.2	1220813	748	0.64543	258.739	21.8	0
2016-03-20	42449.2	1220813	748	0.489168	257.773	21.7	37.0126
2016-03-20	42449.3	1220813	748	0.197026	257.118	21.5	674.847
2016-03-20	42449.3	1220813	748	0.244584	257.382	21.4	1471.9
2016-03-20	42449.4	1220813	748	0.292142	256.914	21.3	2302.28
2016-03-20	42449.4	1220813	748	0.149468	256.004	21.3	2851.6
2016-03-20	42449.5	1220813	748	0.06794	255.978	21.6	3170.56
2016-03-20	42449.5	1220813	748	0.074734	256.996	21.9	3251.9
2016-03-20	42449.5	1220813	748	0.06794	257.7	22.2	2994.24
2016-03-20	42449.6	1220813	748	0.06794	257.869	22.6	2200.05
2016-03-20	42449.6	1220813	748	0.06794	258.559	22.8	1793.9
2016-03-20	42449.7	1220813	748	0.054352	260.084	22.9	1133.14
2016-03-20	42449.7	1220813	748	0.054352	260.946	22.8	674.425
2016-03-20	42449.8	1220813	748	0.625048	261.954	22.6	64.0659
2016-03-20	42449.8	1220813	748	0.108704	262.939	22.4	0.0366824
2016-03-20	42449.8	1220813	748	0.06794	262.591	22.2	0
2016-03-20	42449.9	1220813	748	0.278554	263.092	22	0
2016-03-20	42449.9	1220813	748	0.312524	263.083	21.9	0
2016-03-20	42450	1220813	748	0.06794	263.99	21.7	0
2016-03-21	42450	1220813	748	0.13588	264.97	21.7	0
2016-03-21	42450	1220813	748	0.163056	265.406	21.6	0
2016-03-21	42450.1	1220813	748	0.57749	265.803	21.5	0
2016-03-21	42450.1	1220813	748	0.495962	266.248	21.5	0
2016-03-21	42450.2	1220813	748	0.366876	266.461	21.4	0
2016-03-21	42450.2	1220813	748	0.557108	267.33	21.3	0
2016-03-21	42450.2	1220813	748	0.074734	267.629	21.1	52.4559
2016-03-21	42450.3	1220813	748	0.081528	267.817	21	756.3
2016-03-21	42450.3	1220813	748	0.054352	267.588	20.8	1584.61
2016-03-21	42450.4	1220813	748	0.054352	267.847	20.8	2302.52
2016-03-21	42450.4	1220813	748	0.054352	268.534	21	2838.78
2016-03-21	42450.5	1220813	748	0.088322	269.285	21.2	3146.55
2016-03-21	42450.5	1220813	748	0.054352	269.576	21.6	3213.24
2016-03-21	42450.5	1220813	748	0.054352	269.333	21.9	3046.83
2016-03-21	42450.6	1220813	748	0.06794	269.398	22.3	2627.76
2016-03-21	42450.6	1220813	748	0.054352	269.898	22.5	2029.8
2016-03-21	42450.7	1220813	748	0.054352	270.262	22.7	1345.05
2016-03-21	42450.7	1220813	748	0.074734	269.94	22.6	585.965
2016-03-21	42450.8	1220813	748	0.081528	269.375	22.4	52.3642
2016-03-21	42450.8	1220813	748	0.16985	269.238	22.2	0.0183412
2016-03-21	42450.8	1220813	748	0.054352	269.39	22.1	0
2016-03-21	42450.9	1220813	748	0.06794	269.478	21.9	0
2016-03-21	42450.9	1220813	748	0.217408	269.236	21.8	0
2016-03-21	42451	1220813	748	0.461992	268.808	21.7	0
2016-03-22	42451	1220813	748	0.285348	268.817	21.7	0
2016-03-22	42451	1220813	748	0.129086	269.534	21.6	0
2016-03-22	42451.1	1220813	748	0.149468	270.238	21.5	0
2016-03-22	42451.1	1220813	748	0.326112	270.109	21.5	0
2016-03-22	42451.2	1220813	748	0.380464	269.972	21.4	0
2016-03-22	42451.2	1220813	748	0.461992	269.617	21.3	0
2016-03-22	42451.2	1220813	748	0.081528	270.069	21.2	51.0986
2016-03-22	42451.3	1220813	748	0.06794	270.392	21.1	756.484
2016-03-22	42451.3	1220813	748	0.061146	271.014	21	1585.43
2016-03-22	42451.4	1220813	748	0.06794	271.434	21	2277.23
2016-03-22	42451.4	1220813	748	0.06794	271.314	21.1	2811.69
2016-03-22	42451.5	1220813	748	0.054352	271.75	21.4	3112.89
2016-03-22	42451.5	1220813	748	0.06794	272.696	21.7	3174.19
2016-03-22	42451.5	1220813	748	0.06794	273.116	22.1	2993.36
2016-03-22	42451.6	1220813	748	0.054352	273.189	22.4	2575.18
2016-03-22	42451.6	1220813	748	0.06794	274.03	22.7	1991.82
2016-03-22	42451.7	1220813	748	0.06794	275.582	22.9	1315.47
2016-03-22	42451.7	1220813	748	0.054352	276.73	22.8	565.827
2016-03-22	42451.8	1220813	748	0.054352	277.038	22.7	48.5309
2016-03-22	42451.8	1220813	748	0.13588	277.215	22.5	0
2016-03-22	42451.8	1220813	748	0.054352	277.2	22.3	0
2016-03-22	42451.9	1220813	748	0.054352	278.423	22.2	0
2016-03-22	42451.9	1220813	748	0.06794	279.587	22	0
2016-03-22	42452	1220813	748	0.258172	280.216	21.9	0
2016-03-23	42452	1220813	748	0.20382	281.682	21.9	0
2016-03-23	42452	1220813	748	0.095116	283.177	21.8	0
2016-03-23	42452.1	1220813	748	0.163056	285.17	21.8	0
2016-03-23	42452.1	1220813	748	0.074734	287.187	21.7	0
2016-03-23	42452.2	1220813	748	0.319318	288.175	21.6	0
2016-03-23	42452.2	1220813	748	0.434816	288.619	21.5	0
2016-03-23	42452.2	1220813	748	0.06794	289.408	21.4	49.613
2016-03-23	42452.3	1220813	748		288.297	21.3	451.084
2016-03-23	42452.3	1220813	748		277.684	21.2	1182.15
2016-03-23	42452.4	1220813	748	0.027176	276.408	21.2	2125.93
2016-03-23	42452.4	1220813	748		276.534	21.2	2149.9
2016-03-23	42452.5	1220813	748		276.77	21.5	2718.3
2016-03-23	42452.5	1220813	748		278.356	21.7	2414.49
2016-03-23	42452.5	1220813	748	0.06794	279.989	21.9	1803.88
2016-03-23	42452.6	1220813	748	0.054352	281.148	22.1	1832.18
2016-03-23	42452.6	1220813	748	0.054352	281.794	22.2	1053.72
2016-03-23	42452.7	1220813	748	0.054352	282.131	22.2	861.212
2016-03-23	42452.7	1220813	748	0.040764	282.832	22.2	327.648
2016-03-23	42452.8	1220813	748	0.054352	283.47	22.2	45.1377
2016-03-23	42452.8	1220813	748	0.285348	283.836	22.1	0
2016-03-23	42452.8	1220813	748	0.461992	284.648	22.1	0
2016-03-23	42452.9	1220813	748	0.692988	287.085	22	0
2016-03-23	42452.9	1220813	748	0.896808	288.837	22	0
2016-03-23	42453	1220813	748	0.774516	289.838	22	0
2016-03-24	42453	1220813	748	0.380464	291.11	21.9	0
2016-03-24	42453	1220813	748	0.230996	292.845	21.9	0
2016-03-24	42453.1	1220813	748	0.061146	294.562	21.9	0
2016-03-24	42453.1	1220813	748	0.040764	294.567	21.8	0
2016-03-24	42453.2	1220813	748	0.054352	294.631	21.8	0
2016-03-24	42453.2	1220813	748	0.20382	294.052	21.7	0
2016-03-24	42453.2	1220813	748	0.06794	294.335	21.6	13.0956
2016-03-24	42453.3	1220813	748	0.061146	294.961	21.5	177.873
2016-03-24	42453.3	1220813	748	0.06794	295.648	21.5	333.884
2016-03-24	42453.4	1220813	748	0.06794	294.961	21.4	680.184
2016-03-24	42453.4	1220813	748	0.06794	293.769	21.5	1187.19
2016-03-24	42453.5	1220813	748	0.06794	293.045	21.6	2039.45
2016-03-24	42453.5	1220813	748	0.054352	292.337	21.8	2699.61
2016-03-24	42453.5	1220813	748	0.040764	291.281	22	2095.63
2016-03-24	42453.6	1220813	748	0.081528	290.028	22.2	1603.13
2016-03-24	42453.6	1220813	748	0.054352	289.39	22.3	965.28
2016-03-24	42453.7	1220813	748	0.06794	288.913	22.4	1168.34
[truncated: 76,445 more rows]

## Sheet: Explanation
Raw acceleration tab - Data used to create Figs 3 and 4 in manuscript
Date	Date and time stamp corrected for UTC offset
Transmitter	Individually numbered transmitted. The last four digits link to data for individual fish in Table 1
Acceleration	Accelerometer output (units of g). Acceleration was sampled on three axes (x, y and z planes equivalent to surge, heave and sway) at 5 Hz for 15 sec with a measurement range of ±29.4 m s-2. A single integrated measure of locomotor activity was calculated as the root mean square of sampled acceleration from all three axes and was transmitted on average every 150 sec, in the range of 0–3.4 m s-2.
GAM_analysis_data - Dataset used in analysis specified in manuscript
Date	Date stamp corrected for UTC offset
Dec_date	Decimal date and time stamp corrected for UTC offset
Fish_ID	Unique fish identifier
TL_cm	Total length in cm of each fish
Accel_med	Median hourly acceleration value
Dschrg_ML_d	Average hourly stream discharge in megalitres/day
Temp_C	Average hourly water temperature
PAR	Average hourly light level recorded as photosynthetically active radiation (PAR)
